# Supplementary material for: The Origin of GPCRs: Identification of Mammalian like Rhodopsin, Adhesion, Glutamate and Frizzled GPCRs in Fungi
Source: PLoS One. 2012 Jan 4;7(1):e29817. doi: 10.1371/journal.pone.0029817 (PMC3251606; doi:10.1371/journal.pone.0029817)
Supplement: Dataset S1 — Amino acid sequences of all novel sequences identified in this study in standard FASTA format. (TXT) [file pone.0029817.s001.txt]

Dataset S1. Amino acid sequences of all novel GPCR sequences identified in this study in standard FASTA format.

Rhodopsin (7tm_1)

>AMAG_00698T0 | AMAG_00698 | Allomyces macrogynus ATCC 38327 predicted protein
(537 aa)
MSALVIFGALRALITTSDGVDQTVMDPSAAARYPDASMAMAAMATRAAAVTGSPLTVIVT
ILCMIAATAMILNAVVLSVGIKAKLYRTSANLLIMSLAASDLLFVSHNLIVALLVGSSGD
AFYLDRSPILCQVNGALNQISVVSGMMTIMLIAVERYARVVYTMDLRHRAISGMVACAWF
SGVGLAMLPLIAGIAADVVGWTTHRPLSLMYVRQPCGTYCMIAWASPLPFDAGLKVLAGI
VLNGAAVALLLAYWRILATYRATQKNMASLRTAQRVSKKPSMAGAKPAKPTKHGPLLAKL
LASAPAGASLDESVQAGELRMGSISATVSSDCTPTSSGGAASPASSRAASDTSKSSTPDS
SRSARHLLASILSRGSSFGGKDANDTFVASNSLPPPPATPANSGVRSSWLKSARPADVSL
SGTAAALGRVLRGRGRRDSVWIGGESRRMATMLLKRAVAIVASYFVSWVLYDIELFYTWA
RLEPVPPAMDAVSGVLASLICVWNPLLSLVLDARFRQWVGKKKEGGGPGTGHKGRP
>AMAG_02198T0 | AMAG_02198 | Allomyces macrogynus ATCC 38327 predicted protein
(534 aa)
MSALVLFGTLRVLITMSDGTDQIAMDPFAAAQGPIASTAMTAAATRAATASGFPLTVMVS
ILCVIAATAMLLNAIVLSVGIKAKLYRTSANLLIMSLAASDLLFVSHNLIVALLVGSSGD
TSYLDRSPILCQVNGALNQISVVSGMLTIMLIAVERYVRVVYTMDLRHRAISGMVACAWF
SGVGLAMLPLIAGLAADVVGWTTHRPLSLMYVRQPCGTYCMIAWASPLPFDAGLKVLYGI
VLNGAAAALFLAYWRILAAYRATQKNMAALRTARCVPKKPSVSGTKPAKHGPLLAKLLAS
APAGANLDESVQAGELPMASGSAMASGESTTGSTSGAAAASSGKTSDAGNASTPGLSRSG
VQRLLASFLSSGSSFGGKGANDTMVASSSLPAPPATPANSGVRSSWLKSARPADVSLSGT
AATLGRVLRGRGRFDSVRIGGESRSMASMLLKRAVAIVASYFVSWVLYDIELFYTWARLE
PVPPAMDAVSGVLASLICVWNPLLSLVLDARFRQWVGKRKEGGRPGPVPKGRA
>AMAG_11340T0 | AMAG_11340 | Allomyces macrogynus ATCC 38327 predicted protein
(494 aa)
MPRPGSLTVAAACMALSAALQLGSALAATQSVPAPSAAVAAAAAETTVNASFSTAASVAP
RTFNFATDTLPPLSLGATWLISCLQFSNLFLNSILLYAAHKGKMFQNSANVLIVNLAIAD
LGLALTNFPIWFSNAITGKWAFGPIACLWNGFACSFFVYNSVVTLFFTTAERYLSIVMQK
RLERKVILQLLGGVWIGGIGYAALPILAGGQGYILQSSSVYCAPDWSSTWPADGILKVIM
CSLISVTMTIMIIGYYKIISVFRQSQRSVKASHQGGGASSTGNTSASATSAPKAAEAGTA
KPSSATGGAVPGGSLLRTVGAKDSPNASANAGAGAGGKLEDSGSTAVPSSQTRSPSASFG
QSGAALLASAVKRVRATSQKPEKRHLSAAEIVARKNEKMLLKRAIAVVGVFFLSWVLYLY
VWVATWVVPHPVDPLMDCISGFMVSFIGVCNPLFTFMLDKRYGTLVRQILNLPPPASAEA
NAAGQATTRKGNR*
>SPPG_00617T0 | SPPG_00617 | Spizellomyces punctatus DAOM BR117 predicted
protein (604 aa)
MPIDVIKPLAPSVLVSKEDYPPSYRANFGHPDDLVEASTKIEPDIFYYALDEYHRLFARL
PIRLNGDTFTSATFILDTGASCGIYVNKGLEQLLTEHGRIQDDELGFSYMDIDHLERQVK
VKIEQVPENHAQVNIIGLPLLLSVGLRAYLPISGSTVWLQSLVANDYGIPDAYSDLCLLC
LANRNIEPKPVESTTLDPVQPMGDSDYAYTRDIHRRRKKDGRFDEQGCGTPSLTSGLRRK
DEDAPNTQPKSVHLGFLLRHLPGSAMELREVDLAASYILEADLISLSAVCAVICTIGVVG
NAFVVLLFITNNKLRTVTNALVLNLSVNDLGLSLFSAIILWANVASEKWALGYVGCHING
LINILFCGGSLVGLGYERYLVIVKHTPMTARKALLAVSCAWCYCICLSSFPYWFGDRYVL
SSSGIYCGGDWSNRKPTAIIFSILCLMTVSLPMKFFAVMYYHILRTARENTRCWAAREGP
HSNDVDPKERLAQVLEARIARKAAILVLVFVVNWLLYDVQFMWELTAGRQAEKRLCQLSI
LGCYLNSACNPLLFITLDAKWKSAAYNILGIKWKRRNSVVGQDKAAKQTELKATYSVHET
IDL
>SPPG_03814T0 | SPPG_03814 | Spizellomyces punctatus DAOM BR117 predicted
protein (325 aa)
MTMDYTLGFEYTNWSFYVEVILSAIQICGVIFNGFALILYCNYRELRTRPNYLTASLIVA
DLCFCAGCLLVHIFNFAAGAAPGVTGWDNIKCQFIGVWIMTTDASALGSLAAIATERWFT
IVKGITLSKWQVISLAAGVWLWGGFMSGLQYSFGGHYVLQASASYCVGQWHGHEAKQLIF
TLLTFTTIVGTYMWFVYVYWSIYRFVKFVHARMQSALDNGGLSDTTVATDERDFQIRLAI
KSAILVGVFTICWTPEHMYFLYEMISGRPSPAWLDSVGVIMLVINAAVDPLVILMLDSRW
KRASRSILRLPEPTPRDVNGKLAK
>SPPG_08085T0 | SPPG_08085 | Spizellomyces punctatus DAOM BR117 predicted
protein (369 aa)
MSGYVALVHTMGLVTNGLMILCFWTMEREMRSAANYLVLSLTTADLLNNMGNVGTFWYNT
VRGRWAAGRVACQIVGFSDLYFGGLSITMLAAIAYERYTTIVQIRPLSGKHLTYIIGGAW
FSLLVLGVSPWWFHPEYGFPMRSSGFMCLVHWADPSPAGRALTGACCLLIAACIAVIFIS
YYKIFGELRSANEALPTLRTRIPTELGGDGGGSYRSKSSSNSHAASASTGVSQKSRKGST
STKIKNQQRQLERAVLTRSIIMVSVFLAEWFPYCLMMVIELFTSRQVAPLFDLLAACMTY
LNWPCNSILIMTLDKRFNRRAREILWLDVLFPRKVGSDDIPLDEVEHVDKSISDLAALPE
IEEIKESY*
>SPPG_07634T0 | SPPG_07634 | Spizellomyces punctatus DAOM BR117 hypothetical
protein (437 aa)
MVWTFPEVDIDPADFPVPFTIESQVMVAVVCIPLIISFSINGLLLYVFAREKPLWTSSNM
LLMSMSLADFLHSFTSVPVLLWNLAENAYVSPVACKWQGALALFTGSAQLITMSTIAIER
YFAIVKQSPMPTRNVLAMASVPWFTAFGIAGFPFLLGTLCRRPTNVTCAAAWWTRETRGV
IFTITCFAILSTSMSLTVLLYYKTWLVVRNQTRELQDLMKSRITATTVATASTANAGQSI
IQTRAMSTQELPPERSRLRRLVDTCLEVVLFVMKGANADQDEHEVSGQGTGSRGKAPRQH
TTQRRQVLEKIVFNRSLRIVAVFFLGWALYNVMFVLELIMGRPVPLVMDYLAHALVCISG
ICNMLIMVTDNNRFNEAFRRHLGVGKFRLERNMASGSRDTFESPSLEKVNGKVQSPAILV
AGPGSIDWKIDEVDGA
>SPPG_02244T0 | SPPG_02244 | Spizellomyces punctatus DAOM BR117 predicted
protein (357 aa)
MASSDGIGEPWQVLGHGEWHPHGTAERVYNLVAFFVNLTNVFGNSFIFFMFAKDRSLWEP
RTLLVLNLAFADLSWGSAAMITELINSIKGGFATGTLGCNVALHFASFGIALSMQTFMWI
SVDRWLAIVRERPPNPWQIYSVIASTWVVALMYTIWLIFAGRPAGGGVLSSTHTYCEAAW
MFPSFLMKSMTYFTQAAYFSFFLVTTYCYSSIYVTFRASRRRLYGMNLMTAGTVANTARG
MVGGSTEMLQLSAVQSNRSNATSNVEKGIKKPPKLQDQEYQIIKKFVTLVSVFLVTWGMW
VFGVVTYQSHTGRPSPIWQNGLGAMMAYMNSAINPILLIVMDNRFTASAKRVIGWT
>SPPG_07927T0 | SPPG_07927 | Spizellomyces punctatus DAOM BR117 predicted
protein (381 aa)
MVISSQGGPPLEDFSNGSWIPHSPGEKAINFTSLAVNIVNVCGNSFIFYLFATDRGLREA
RTFLILNLAVADFLWGGSAGFTELWNGIAGGFATGPAGCQIVLFLAALGIAVSMQTLMWI
SVDRWLHIVHERPSPSSVIMYIIVLVWSVAISFSTWLMLASRPAGGAIIAATHTYCDAPW
FIQTPLMKSVAYFTLTCYVFFLTVMALCYGTIYRKFRRVRARIARLTVRSLGSATTGSSL
SSQWSATFPAELGVQRSKEDSAVSDVLEMGVGRSSQTDRSERIRRRRERGQLMEQEQQEE
RAVVFKFVTLVAFFSVSWGFWVLGVVAYETFTSKPSPANLTGMGAIMAYTNSAVNPFLFI
FLDKRFMSSARNALGLYQYN
>SPPG_01340T0 | SPPG_01340 | Spizellomyces punctatus DAOM BR117 predicted
protein (402 aa)
MRRETSPPPTLPPPGPDGYYYLPSGTIPLGMIQGWYYLPFHLTPLQMGFDAVLLVLSMVN
MGLGFLFWKCSRKVPWTPAKWLILNMVFIDWLQTIFNTFWLQAPTIFIGHHLAGRIMCQV
MGFVSTVWGAASQQAVFLFTLERYITIVHGFSFTFKHVRMAIINVWFSAIILGIFPFAAQ
RHAAVAPSGLYCNPPWSNGGDWVGIFIGVCGVGFIGMNMVGVVWMYTRIYAKFQSTSKEV
AAAMRDTLSHTKSYKSAEATDDDASFPRCASSLPPPTLTSTAPSTSGIVHPTRSVMGAQL
DRSTETRDLSFRLAMQSFIIIITYFLSMSPMWISIGIHLFTQMPPPAWWDYVAITSAHLY
AVMNPVLFLTLNKHWTVARTEVLMEWRGWIRKVAGRSRDEA
>SPPG_02538T0 | SPPG_02538 | Spizellomyces punctatus DAOM BR117 hypothetical
protein (436 aa)
MDNTTITEWIGLPVYRPADRLRLVHLWISVVLHFGCVGLAAFNCVLFCLYPDLRKGVTRW
HSWIVFSICVVDFFLNIFQLGAVIDQLAAGGWRLSDTWCQFQGFTSALFGFMSFNGVTML
TNERTYTILLRKTWTGTHTLIGVLLSYGSALILAALYFSGGNRYALQESGIYCSPDYGAI
LRPQPHPTVNRVVSYFLGVIAFVTYTNMICTYLAIWITVRKTARKLERVIKINAPRDKNV
AKSDGVAPISQDQNALATLSSKSNVPIDKEEEEDSRRYEIRAGGGASGQPQSGSQKESSG
NDSSDAGNKFMSKKRMTLETAIAMKSAIMIGCYVLTFIATSTKIIYSGARAEPISREWDM
IAALLAVSPGIVNPLCNDIMDVRWRRASLSMLAAIRRIPGRLLGTQEQLAETKEPIPTST
NVSSRYLVPAGASPN*
>BDET_04862 | BDEG_04847 | Batrachochytrium dendrobatidis predicted protein (355
aa)
MAIAVMRNQAIRTAEYFYNVNVVLSDLVFAVMVLLVTIISLANGIPAVTNYIGCQAVGYV
LQSMGASSVLTIALITLNHYRVIVLEKPRLTYHDVAVHLGGLWLICLTTSTIQFVFGEKF
IPRPAHLHCHYDYASKDLLIRILTGQLIVHLVGLPIVVCLAYWAIYRKVAEVEQLAVKGK
SHYVTTEVASELQSKDHKQTIELAPMQNSYTISRDVKGSNRIAESNDGTATFKLTVPDTN
SENFPTASAASTSASTPIRPHIPSSPVGLNEALSNVAKRGLMISMSFSICWLPTLVVCIL
EIFTGQTIPWRVDALVTMIAAFNTLSNPIVFFYVDRRLWKSLQEMVKPLHNYHL


Adhesion (7tm_2)
>gi|326437449|gb|EGD83019.1| tamm-Horsfall protein [Salpingoeca sp. ATCC 50818]
MVSAHRAARMPLPMAVLALAMLVATCASSAKAAECQQPWTLLVRHDARAGVFPKGELDVNANDDSSLIYA
SLTALESQRSFDGNFYFKLVWNDLCESGCLSNKTAIIWSQTSNPTTSNNVTGYMPFDVAPYVSFEGMKLG
SYALFDGQSGFSFWYSVGMFELFNEEIPGPIPPGHLQGMTTPRVELYVKRLDSGSIAVDGPCPEFATCTD
IGEGNHTCACPSGFEDTLPSACVDINECETTTKCHADATCVNTPGSFACVCNDGFYGDGTTCEPNECLEQ
GICHEHATCSKTTGDYTCTCNDGFVGNGTYCADENECHSDPCLADAVCVNTYGSFHCVCRNGLDGDGITT
CQDDLVVWLEGSDYVHGADMWLDRSGDNNHAFINASAVMFDASRGHFIFNGTMEELITVDLDIGPNTFPS
LTIEVLFLPITAVGDGAVIDADNGGYDRHLDFNDYELYGPGIASGTGSPYEAGSTAIFHRCWQHAFAVFE
QSGRRASFTVRNGHVGRPTTALNTEGYTNFTIGGSRWDGGALNGYVRRVKVYNRALTEEEIQIKYDETKP
DLFCECLPGYRGVEETGCIDIDECVEQTDTCNPLRGVCTNVPGSYNCTCAEGFFGDGRTCDPPAPCVVSD
WEVTEECSAFCGIGTRTETRDILRMPVDGGASCPSQLTRQTPCIVASCPSSTSIDFVITTSTDTYNASSG
TPFPALDTALGNLGSGTTSAITGVVVDEATGTVLVQVAVDTPDSSAASVRSALNGLASADVAVDSQDIGA
CYCSAREEDGVTWLGAACGQLSPTVHTCAGSTTTFITRNCTGRIADGGWDHPDTTQCVNEDLAALADSLA
TTPISDVLAQALLHTGSPQLFGVQDVANLERILNATIYMQANNITDLAVDDVFAFVRLLSRTIGAPEDVV
TAGLSTFGALTGTSLIPDAEEMLLYFAEHVLPLDESISAVEANVAVDLYHTSFNPTAQVSWPPQDSRASI
TRRCYGPEPEHYCYVNEYGSDAAAFDADLSITVPETLLNLSMTAPLASSPSSSSLSLSSNASSNATASGG
TGEDATRPLLAIVGAYATKFLFPSISLRNTMSQLVYATLPTLPDDYNISSDPLRFTATPQFYNGTDTGCA
IWTPGSWDPTVCTLVNPDATTGAYACECEHLTTFGLIELREPQPSFVQPVYEDYVRGCASLACLFLVITF
VVHFVQPSKWSPSRMVVMHQCALLVAALIIFMVGFYDIRNPNCREIAVAQHAIAVAFFAWILAGAVLSVF
RKARAWQLLIIGYVFPAIVVVVTAVLRYDDYGRKRYRTDPDKHCFIDTDIDLIWAMYGPAAGFAGVAVLI
YLGIMCFSVCFWPKDRLKMVVGVTSVTGTLKRRRKQASISNGAGEEIELDALSTGTDTMSKNATSTSALQ
EQEKPEHRDIEPVSRGHALWMSFASFLLAGVGGGIPLAELFLINGVYTDLWRPLFAGGVIFYGALMLLVF
GLPDLLACLCGRRRSSVTADEEVIAGDANKRVAEWDEFGRQSSARRRSRRRNEATLRYLRTLPPAEPKRK
PLPQVQEEQQQQQEKDAMSAVSVPSTATGAAASGMVDLSVTQFDTASLNLEGDMDAPLQPGVPDPFVVDR
DVFDVLEADMVKLREELADLADESELEEFDAILQDMDTAHQESLQRQLYNRRKSMRRRASSSSQMGMLST
ASVRGSEADFMMSDNDSISTAGVIPRNSSTRRSSDSSLEMDFAFERQSSSVRSEQRRPSAEYLQTDGLSR
GTSIRSVRSSGSQMVTGAMSDASQPSVHSSQRGALAAIVEAGQERDDLGDGDGDAANNTNGDANNGNTGG
DARGRDSTMTTTAAREAMMAERLKDFADESEGEGGHNMSEAEDGDNDDDEEQEEEQVLVGADDDGDGDVG
AVGASLEDSYDNSDFVGTGAADDVYADPNAPDESAGEKRVSLTPDEEFSEMAGLLATLQDKVDRPSLPSV
QENAEEEEDDDDEGGDGDGPTVSYF
>gi|326433839|gb|EGD79409.1| hypothetical protein PTSG_09821 [Salpingoeca sp.
ATCC 50818]
MIATAPPCSTTTTTSTTTTTTTSTTTTTTSTTTTTTSTTTTTTSTTTTTTSTTTTTTTTTTTTKTTSTTT
ATTTTSSSLALLTIRERTTGHMLPRAGSTRRVFRICCTLTSVGTSRAGSDVCIRSRFGTWLQPDASACLK
DVTDALDSIADGLVQSGSHANNNANDNAHNNGNNGNNGNNGNNGNNGNNGNNGNNGNNGNSVDVQSVSND
IADALNDATARILGNSSTPTTSTAPLTPEEIRARQDVVLQSVRTLAVLANTAAYSNRTVTPETLDRVFDS
FNTLAFSSGAASLDLNASQVESQLADTGVTVDTASPFAFTGALLGMVHRLAGAVTRATGAFNSSTPDAGV
EVVLSPVSRTRIFEYASTKPSGRRVQAEVPLPAEFTANNNDTVVSVLYFDPERSSQTLPANQAAVASPVI
DVSLVSAADGSKVNTSGINGLSFSMTFETSLPASTAVPAMLSRYMSPGFEMPAILAESAEIVGVAPASID
NTTLVLRVALLPIDTSSEDAALIQEGVKELKSTLTRKCDPAVHGPVCLDDTTSSMYVPFAPSCRWWDPAT
DAWAGEGCVASDVAVIPHPSSSSSSSPASSFVRVAAGQMPTLEVTCTCTHMTSFAILVTNADSAVAGGAL
SAEQEGLTLLTYIGTGLSCLCLLLTIVAYMALWKKPYVQQHHKLVVHMCVPLLFMQLLLQFVLQPDLHDN
SAVCLLVALLLHFCLLAISGWMLCIAYDIHCTFVSVFNNNNNTATWKLAMYVYTACAAIVGVCVFLDRKD
YSTSSYCWIDMASHLRYAFLVPFAGSLLINTVVLVRVLANIKQRVQLKTTVIAGLAFMWILGFSWIFAII
ALFNDHIALQYLFTIFTLGEGIFIFVHYVVRHTNVREAYVLSSQTKLERRQITMLNAKAKDYSSSGTHKR
TGTTGVGAGDSSTVSSMWDMRNEPPMESTKSLADTVGESSSTFKLRLPRLSNRHSAARVVSFDNGRAVSP
DISVHMGDDCPDDMGIVARYAQQTPPNTPPSPSRQRARRSRRHTNRIAQDDVQLALNTSRSATASPISPP
PDYLRSGLSTPTSLVEADLSIDPTDGDDDHHHDHSTSSIVSSDC
>gi|326433731|gb|EGD79301.1| hypothetical protein PTSG_09717 [Salpingoeca sp.
ATCC 50818]
MIAPAALLGLVVLATVLAVGTTAAAASSSSTTTATVPLFEASLAPADDVTSSHLLIPGVNASIAALDQSS
LYRATVDATGLLAVTTTRASNGLSIQGEALAEVQAVVDVQYMDNITLALTASTLTNHSVTWELVAVFDDG
GAYRAANGSLLGEQATTVTTTLALNANAFAAANLFWRLQTTNASSHVVLHNITASAVDVALNRDYRALHA
VRQVNITGLPSGAGTTASGITDAGVCALLCEGDITCSVAVHDASTAECTTYTTPALTWGATTGAATTGVS
VFMREIAGRVATVNTTHRHTADVSRRDIEALAQPLQLSGVPATATLNDITLPIVFLEADTNACAAASVNV
TVFSTSAVDFSPSTLSSSSIIGDRVASASATAATVPTIAADDEENVLLAPNWWTGVPLFWDADAPVPSIA
NLDTLLVVLHTSLPAGCRAVTFAASEANATHHAAFVVDGAPDFTSNTLTFTGQTPSTTLALEVSFSATAT
DVLSTTDPEDHCTQFTSKSNCDASQACAWYGCRPTLLNFCGGISDEQTCEQESSCAYDYEDNKCFVREDA
VCTLLSCPILVCQSFTACLPVAEAFTCRSAVSQECNDHTGCSASIDCIAQQVAECGATSECLSVCPFHLL
QSDAHVAEVQQFTSCLQNADQVDGGLLGALVGLLVGVLDLLLGTLLLGTTQVLLGAVTAVQHTLLPAVNV
LGAILSIDILGVVVSVVTQAVAIITSIPAIVPSLLPDLSSSACTAEMLDGIAWPNATGAVAVAPCPSTPG
AVAYRYCCESSSPLGLLGALTGSCGTPGWLDPDVSQCNITSSSSSWSWPSGGLFGLGLLDNLQSTVTATI
VDTTSAIDAVLDITGVLQQTASAFVTSALTGITSVGGGGGLGGVLNLVQSAYTGLVAQTLELAFSTISTV
VTQGLSLTTNVVDTLLGGVASVLQSLDLAGVLATVQDLSSAVLSLLGSTIQQLITIVSSPLPLLNTLLSL
VHASTGILTSVLARITDLSTSQYFLNLISTNDTISIDTTSAAVLASGLTPSYLQNTVTIPAELSRLGQAT
VLAHSPLVNVSITTVNSTIASPPCALCSVREQGAGIVSDVVDVTLASGRNFTWPSVSGAGNAGTRDSEPA
RLTVAFNMSHAMDHPRSDNTDIVLRTAMATATTLSSHQLRNSKLRTRTYLQAIGGPVLEVKMTRIPSLSE
SSSASESSSSSSPSVSVPLPAATDEAPKLCKDPLHAGKGVSATTNCRASTSDSSGGGDSVTVTFQLVCHW
WDPSARTWNTSGCATDISDDGSRVTCTCSHTTSYAVLMKSDGVSTLSSTDTLALQLITYVGSGFSVAALV
LAALVYAYVWNKPFVKEHHRLVVVLAVILVVGQCLLLVMLLTSGSLTAGSSSSSSNDGTTSSATEAFTLD
SAGGNSSDAASAASSGSSSDSSSSSNAGCVGMAFALHFSLVLGFAWMIVIGVNIYRSFVDIMDQQPISIP
RALLACILASAAVAGITYAASPSTYTSTDYCWLDMNTSSLYGFAVPLGVMLVVNTCLMASSLRSISKEAT
TRVQARAGFTFAWILGLTWVFAAMAIVDVHTVAWQYLFAVFSVLQGVFIFAHYVALSERMRDALFSSSEQ
RLHTRQQTMAKVRAHGRGSNSHTPSSYGGRTTRPSTCSTSSTNIATSKPTRESAVGDQGQYIEIMSSCTE
DTVFTGAPPSPATCPSSPLPFSRPMSPLSPISSFAPGAPNGIRAGRGSSDSIASSVGSSIGTSGGGGGGG
GFGGGKAFKFPMRRAHRSYLKAIDEEA
>gi|326432739|gb|EGD78309.1| hypothetical protein PTSG_09376 [Salpingoeca sp.
ATCC 50818]
MEARRRKMNRCRRVCAGTLAAVVLMLISSIGVLPANSAASTPESLTHVNAAHDRNRRVLELPTLSGLGAS
WTNLAGSPFILLSWGTLPENVIITGFVVHVQPLAPQPTTWAYGQATFDVAVLNADTDTSDYALPSALTVP
FVSHNIAVAINTTLGMGPDATIQVNPAFTVPSGQPRSVGVALPPEDPTTYPQASDALLVSWTVPADLWFS
ATPIRAFDITATPTVSGSGPIVSAQVQVTWALETSGDEEVFEHVITALQPATTYKVRVYAVGLEGARSIS
SAAKLGTTREDVPDAAPTGLTINSVSTSTMELSWNEMDVSTPGSNGEIIGYSIHETVVGDGCETNTCAPA
GPCQETPTCSFGECMYTDKPNYAACDDGDSSTIHDRCIDGVCVGRGVGVHVTEQPVARQTSIAPFSTMGG
GGFMPHLNEFWLLDGLKADKIHRFARDGAHRGEIALTNTSLSWPRQLWGEFDTAEFFTAEPDAGAFVRRG
PYPSLEEAWRISGVAVRGIAADDTNVYYMKANSTQVVVMRKADKLVLGIIFLSGGIVSDVATFYSQLNSG
LLAVVRDKLYLASGRALYRYNLADGVFDGFILRTDVNTLIPSVSFTGRDICVTSDFDANIFCYQVISHNI
WTADETPHLLDIVDASTTHTLQARTSVVGGGFNPWANEFWYPGYCGTTVQRMNVHGDVLGSFTPVAFAGC
VVQLWSDFASETYYLASNTQILKATWPDHELVWSYAMPSGVGGVTADGASVYAMGVAGDIVYVLSAVDGS
LQQTLQLSGAGGDAFGFLLGGLVAINGKLYRGDALDNTFYRYDLSSGAYDNLKFTVPHPIYTTSFQGRDI
CVSSGNSTTVHCYPILSDNVYFPSAFGSPSLVVGSAILDDSNNKALSALLPNRYFHRCYSGSAHGFSAAT
FHAQCDDKGVTLVVARHTRTGRVFGGFTSLSWSASGDTYQLDPYAFLFTIVNGSAYRTDTQLQEGTAAIR
TESSLCPSFGDDLVLGADCQTGTATVDSFSITTGAYTNTWLAGDSNISLSNIEVFYQTADAFDLCDNVQC
AELECAAENTCLFGVCTPVDEPDGLPCDDSDSTTAFDACVSGKCVGAAHHSTSPSYTLANLRAGYAYTVQ
VKAHTAIGSGPPSSSVAAVATTTTTPVPTTTTAPKKSKCSCPSEVLNGVTWPAVVGCNAVSSVQCPSTSR
PLVATRTCTKLNVLGAVNSTACRNDRLLELATEALSPTNVAQVATSLSQETTTTEFMGAEDVKAVVNVIG
SVSRVLNASLSEESVRNITTSLTSTISNMLAAPSAALKSAEANITSSGSSASLPSAFATALGSISRALPA
NSSFIIEQQNVKVAAFNYGTSQSRVVFPPTVDSADSYWDDDDSTASGSGSGSTESRLELSPATPTSYFSF
AVYASPRLFLSEETVEEETAELQQKRRDKGLPFISSQVILAQADSDTHQPFNGTIRFRVNKTEAPAEGDD
DACVFWQFDGDDTSSGSWQGTGCARTNTTGLPPSVVECECTHLTNFATLTSPKPLSSTNKLALDIITIGG
VVVSVPSMLLTVAVFAWYRKLRTIGRIITMHLCINLSTALLLLVLGTGGGQGKSQCTAVAASLHYFLLTS
FTWMLIEGIHLYKTFVVVFDNGKTDAAKHASYAAIAYGVPALIVACSGGALGADEYVNYDVCWLKWSSGA
IWAFIAPLVVVVFLNIVFFVRILRSVLGVGMTNSDSRKRAMLIRSAKVSASFFCVMGITWVFGVVAISGS
LETQYLFAILNAFQGLFIFVFHCVRDKTVQATVRGKREQFHSHMTRASKKLPSSMKTTQELNWRSGRNGT
MPHTSSLISVQEMNEIPSSMASTQVEEFPSSIASRSPTSEREELVVENASQASDLSRRESREFVEAVFGK
NSVK
>gi|326432338|gb|EGD77908.1| hypothetical protein PTSG_09543 [Salpingoeca sp.
ATCC 50818]
MERRTALTVLLAAIAGLGLVLGGAELATAAPDGCNACREVASEDPTPGLYLSLDYNPNDNSTFHEDTGIW
NINGNSSKILIESEVHNYVIVSYRLTFPAGCCTASHASVELYAQETYQGSFMRLNGATNVPISPDMTLEL
PACNNAPLQSWMTYALHVRPEGGGTLTVSDIQLIRQTCNRTSGGDVFGVIPHRVDESSDITIYGDSINMY
HNLVAVYPPSAGITGASVKSSTSGKAVVSIHPYLNNFETLADVKFVLTSSLGFASPITIENAVRVGPFPA
ITFITPSFVSPPEQATVGGSGFYGSSGGVRAVLTLDNGQLSLPSKYELQVDFANDTMVTFTVGAGVPNGA
YLLTISNADGDTATINAFIVAGAPVITAVQPPQGRPSDLVTIIGRNLNMVSDVDFATDGLEVTSSNATHI
IARLPQSPAATRANITVSTFSGSALYSYPLLVVTQITPSAPVPGQLANIHISNIESQPASFVDRVTVDGA
IAPITGFANGAITIDMPSQFLNSTGIAVILADGRTIQASLGVGVLFHTMTPRVGVPAMEVTFKGQFDGLD
LNPYSITLAGTQVGSVKKSTPTEIVVAADAYKGNTPPNGGVSVIIQPDTVALPQFSFTYVTPAITAISAP
VTWEGHILTLYGVNLIAPSEPSILYGVALDNFEKYPMTILAASDTQMVVRTPADVTPNPQPAQLRLVWSD
TLATVAIGPTIIPTPQITGLASATALPSQVVVLLAEDIPLGYGFQGAVYIAGTQAVVLDITTTNITAIVP
PTARSTDNADGSGAVDLEVYVDNSPVQVQGSAALSLYAPVQITEVTPITVSEGVRVTLTGQSFVAGGVDA
TSVTVDGVDAVVESVTETAIVLRMPALASRVGTRADVVFSVRATALYGSPRVQVTRSVRVISSGGITEVV
PAKWKAGDVVRISAQRGTALSTLVDIGASVVSRVLFGETELPVVRVGNGAIVVQPGAAGNALAAGDPLAI
ELVNGAYVRVASTTCRCEASVIGGVSWPGVIGCTVPSRTSCRGPGVLPNRFAYRYCTLRDVFSATVNTTE
CVNQKLRDLTTRTISTDTVNSVLEELTNITQHAPLFAPDDVGNAYSIITNATGLLRTKKLGRRTFQLIFR
GASDLMAVDGSVLEQSARTRGTPVSRIPSIVERWTDGLVDVLLDDQASVQVEENIIFLAYRFGSARAAFK
GSANQVNSSCAGCSVQEAGGGNMPLLVSSPVNYSISSTDVQGVSVTLFRDSRLFAGGQVSNPVRNSTTEA
ASLLNQTFVDSPVISIQTRRLDGVPFEGEVEFSLPVGYLDNNTAGERVCSFWRVPRASGESAGWSDVGCQ
PVSIKDGFLTCRCNHLTNFAILANFGGGGSTSSTDKKALSFITYIGVGVSVFCMVLTVGVYLWYKRLRED
LGRIIVMHLCVTLTISLLCFAFGIEETSHTDTCTAIAIVLHYFLLSAFAWMVVEGYHLYSTFVVVFHGSH
RSDRRQHVRFAAFAYGVPALIVLATGLVIGEEGYGYEDACWLPTKNYEIWAFLGPMCLAILVNIVFFVRI
MRSILSVSVANADKATRQRFIRGVRASASFLSIMGVTWVFGALLFSGAVAVQYLFTIFNVFQGLFIFIFH
CVWNASVRDAVSGKTRRDTVAYMRTQSTKMLAQGRRSTTFESQVRRGSALASSLQSLGGTTPLNTLSSAD
DTGGYLDVFESKLGEDSSDDERNDGGSASDSAFTSSRALNLAGPSFHTTNAVTDSDLEDDDTKALQ
>gi|326429736|gb|EGD75306.1| hypothetical protein PTSG_06956 [Salpingoeca sp.
ATCC 50818]
MPAQIGAMLCPGTNSEDWYALSSFPANATHVKLRLTLNHTRGDLDLYVVNATDASVAASSTNVARDEEIV
LPIGGVVAADVFVAVAFYSGSGPMQYVLGLTPTTAAVATRPPSTASTASPVTTSTGCERDGIGLSIEGAL
VLAGDKHLNLSRILCGGEAMWYQVDVCAGCTVEASIVPNFRHAHCVVDMYLLAGGEHVAAAEPVTNHTSI
SYTPSTPTPVYVHIDHRTGDLAHFLLNITVSTSANVTTATGTTASATATQATPDVTAMTSTTPSTTTVRG
RGNHGPPSQAPQPPVPTVGATPPRVTPTVVAPADANTQCVCPAELLDGVLWPAVAGCGALSHVQCPSTAR
AATATRRCTAANVLGRVNSTACSNDRLAVLATQPVTAANAAVVATTLSEETQSAGFIGAADVTAVARVLE
TMSNVLGNTSLGSTVVLNITTHLAATIDHLLDVNEATLGAAESNITQSTSSATMPALFGSVLARAARALP
SNGSNMHEGANVVVGVFRFQHNQSYVRFPPEHRSSTSGSSNNSSNNSNAQAVVSAGNLLLTELMPTNPTA
FFSFAVYRSARLFQSAETTSSRWTTTTVDADAGVVGGENAGGGQAVRFVNGPVLLAQADGDNNTPFKGTI
RFRINKTMHMQDASDACVFWQFQNHSSVGAWSGVGCNATANDPALPPSVVECTCNHLTNFAIMTTPPGYQ
PTGSTALALDIITYAGLALSVPSLLLTFTVFACYRKLRTLGRVVIMHLCITLAVAMVLLVFGVHGSHDAN
RCVAVTTSLHFFLLSAFAWMLIEGVHLHNNFVVVFTRATSDTTAHLQYAAFAYLVPALIVGVTASALGPE
KYVAENVCWLRWDTGAIWSFIGPLCFVVAANMVVFARILRSVISVGLARANNRRQSMFVRGAKVSASFFC
VMGITWVFGILTISGDITMQYAFAILNAFQGLFIFVFHCLRDRTVQQTVRGRRETLPSQKVMTSSHRIPS
TPKLARFNWQQQSRPSSAQTDSRTSTMDTPLSLAAFEEENFSILPPDKVDPSSAQTDSRTSTMDTPLSLA
AFEEENFSMLPAGKDLELGDADETQAQ
>gi|326429106|gb|EGD74676.1| hypothetical protein PTSG_06041 [Salpingoeca sp.
ATCC 50818]
MACALVLLRAIAFAATVSVLLAFSVQDVNAEGSTTPAFFQDVSCDLLDGDDAGPYHISDPSKPIDGSLCP
GDADLYSVDVCADCSFVVRLLFTHDVADLDLSVGANDMGLGSSDSVSDNEIVIVNDYAGGTVDIEAYHYS
GSFAKYRLTVTISAPNCGEDDYEPNDSLQDAFLLSAAGTFVLGYTCEDDVIDLFNITLCPNCSLSVGLAF
DSSKTDLDLYLFDDAGALLNRSASFSSTEHASFDNTQDSNQTVAILVFYYDGDSTSYLAGVSVDSSNVEQ
VTSTLRSQTQSTEFIGSEDVSSVIQVVESVGATVNSSLSSQSLVNISTSLTEVVDGLLAVDPEVVKKAEQ
QRTQSNSSASLPGVFGTTLNNIAKSLPPGTKQVSRRTRVATAAFNFKTATTPVEFPDQTYDSGETLCLDD
NCTNDPLANTEVLSFQNLTLELIPSNPSRYYSFAVYETANLFVSDTVASESSQAGSNQPFISTAVVLAQS
GDDTAFNGTIRYRVSKTTTGSGDTDQCVFWQFAAGSTTTGQWDTFGCQRTNNTMLPDSVVECECNHLTNF
AVLTTSAATQLSSTDELALTVITYVGIAVSVPSLLITFIVFASYSALRTLGRIIIMHLCLNLAAAMLLLV
FGADRTSNKDVCTGIAIALHYFLLTSFLWMLMEGINLYKMFVTVFDSVGSARGKHVRLAVISYVVPAVIV
IVTGAVLGLDAYGTDDVCWLSYDNGALWAFLGPVCLIVAVNIVAFVLILRSVLGIGLSSSSNKTRTLLVR
GFKISLCFFCVMGITWVFGILALTGDTAFLYLFTILNAFQGLFIFVFHCLRDKLVQDTVRGGKSQLPSFL
TDSSQQHHHQHPHNSMPEHSTAATFVSNPKTETMDSTKAMPSEGVDTMMERSEAPTMETALVRPLNQGDR
DSLHEEDEQDNDDNKSNLSDDKPVRGSGDDGGDGAWTSDAGTEQPQQQQQEAPVGFAAFAVEEAK
>gi|326432337|gb|EGD77907.1| hypothetical protein PTSG_09542 [Salpingoeca sp.
ATCC 50818]
MGTAFVFTRNASASSFVNITNTGTDCTERFATTTPAPTTTYVDPPVVDTYCDACHLVDSEEPVPNLDVSL
QPNAGDTSTFDEQSGVWSISSSVSMVTIQPVSQDFVVVRYRLTFPEGCCTATRASIELRAQANNQGPFVL
LHSATDIAIAPNTTFELPACSSPLQAFTSYVLHVRPEEPGTLAVSDIGLIRQKCAISDGASFHGVVPHHL
TANGDVTIYSNNITQFHDTLSAQGILTTPTVTLLSATSGSFTIRVEGYMGDDAISLFLNSSQSLAPPISL
LHAINTGTASATLSGREPGTLGPLGYGVVYGNIPHAGDSMAYSLIFTKSSPPFGQPPTKYEAKIQSQSGS
NLDFQLPANIPPGAYDVTVSTIIGEPTTALDLFTVIQGPHITFIEPPQARPGDLITITGKRLAEVSPSVF
YGPSHIFPLFANATYILARLPSDPSSTLERLRVATIIGQVISDPYPLLVVTQITPSAPVPGQQAHIYISN
LASQPEFVVSQVFVGNVPASIVGIESGAVVINMPPVHLNSTDVRVVLYDDRELSALLGVGVLFHTIAPNV
GVPDMTITIRGSFYAPNITAASLAGIPVDALTPITSSSIVVVPAGYGRTPPPLRTVSVTLNQEVLELPQF
SFTYATPVITAISAPVTWTGHILSLYGMDLIAPSEPSSIHYTILLDGVQLVTLALSSTEIVVQVPSGVMP
YPEPKQLDLFWNMAHAAEFSEGPEVLQAPKVTGITPSTALPSQVVVLLAEDIPLGYGFQGAVYIAGTQAV
VLDITTTNITAIVPPTARSTDNADGSGAVDLEVYVDNSPVQVQGSAALSLYAPVQITEVTPITVSEGVRV
TLTGQSFVAGGVDATSVTVDGVDAVVESVTETAIVLRMPALASRVGTRADVVFSVRATALYGSPRVQVTR
SVRVISSGGITEVVPAKWKAGDVVRISAQRGTALSTLVDIGASVVSRVLFGETELPVDIFSSFVNTTECV
NQKLRDLTTRTISTDTVNSVLEELTNITKTSALFAPEDVGNSFSILNNATGLLDTDMDMLEEETYRYIVR
GASDLMAVDGSVLEQSARNDGVQVNTIPTIVERWTDGLVDVLPGDSASVQVERNIVVVAYRFITTRAAFK
GSANEVNSSCSRCKVEEASNDAIAPLLIDTPVNYSISSDSVESIAVTFFRDSRLFAGIDTLNPVSNGTTL
PRDLINRTFVNSPVLSLQTRRLRGAAFEGEAVFSLPTSYFGNRTLDSRACSFWVAPTVDAAGRWSNMGCE
LVSDVGDYVTCSCNHLTNFAILANYAESVSPSVNAVILSYITYIGVGVSVFCMVLTVGVYLWYKRLREDL
GRIIVMHLCVTLTISLLCFAFGIEETSHTDTCTAIAIVLHYFLLSAFAWMVVEGYHLYSTFVVVFHGSHR
SDRRQHVRFAAFAYGVPALIVLATGLVIGEEGYGYEDACWLPTKNYEIWAFLGPMCLAILVNIVFFVRIM
RSILSVSVANADKATRQRFIRGVRASASFLSIMGVTWVFGALLFSGAVAVQYLFTIFNVFQGLFIFIFHC
VWNASVRDAVTGKSKRDAIAHMRSRSHKPYSAGAAASDTMQSHHSSNPAGFSTKLGTLGKPTPLQELSGA
EAVEGYLDVMESRLGTADDSRANTLNTTTTTLSDSHHMFNNPNAAPNDLSVDSSHSHDDDGGSSNDDDAG
DIDAITAVDDDDDDDDDDNGDDEHTALQPSSIMAWMTGSDK
>gi|320170490|gb|EFW47389.1| conserved hypothetical protein [Capsaspora
owczarzaki ATCC 30864]
MWLKAASVRMATATTATTTMTMTHARPGPCFSARRKPTSSSSASRQAPSCCWLPLALLASLVLACSLPAG
AFAGCDFNMNSFSALRAQLETANAVNKIVCMTNAQVDVPTGVLPINIIGNYTVTGSGGNSPVTFVTTDTV
NPFMQPNSPFLEIRFSQTTFVGFYSVVRSFSDTKVVMNNVVVRDGGGALSLNWNAALVVADATFQNLTGT
AVDIASAGRPVQLSNVRCLQLAGGFVITRCIRVSGTPTSVILSNVLVANSTHQAIEVVNNGADSCSVGIN
TLTLQSNLVMDGYELVILQNTNVSITTLRVVNNTFQFPTSSLYAIHAPVDDFSGVLTFAATDFVLDLPLN
ERYGGFGVQASRVSLSNGVITGGGRNMFDCTASSPANVGLFVANDVTIQNAFVSQQDNSGGALYLSNFVS
SISNSRFFGTRNDVFIGGYGGAVHAETPGTLTIIDSTFSGNNADLDGHSLYTTVNTTLVRCTVINNLTPS
NTRTGIYAGAASKIELQLIGGQFSAGYYAIKLHNIILTVDGATFSHPYLQGNLIFDDTTQAQHTYRNAIF
GPINGTDTTYVLLAQSQLAMSISNTTFSDIRPRIFQANSVTATMSDSSVLRTNGVFVVPTQNLNITRSSF
VDITATSANVMAGAITDTVSGFATVTLTATNCQFRNIVSKHAPFVSGDGIFKFAGCDFRNNSGVGPAGPL
NAGLIQWATSASVLTASLVNCTVSGNRHTNPNATLIGAGTTAPYSSGLLNLEIVGSVFSGNQGGVEVALQ
GGSARIVNTKFLNLARNSSGGYGHLALVFEGPSSNVTITDSQFQNGRAQACAAAKIYAQSVSIVRTTFDS
FSTIDNGAVCLKTVQGALQYSNFTNNYCASGQGGAMRLVHDVNTYDSFVNFTQVILQNNTAAAGGAIYAA
ATSYPRLLQVSLVDVHFYENTGLTGTSALHIDTSVTVTGSGVTFDSNRVLNALTPTGSVTLTSYDSKLAC
TGCTWTANIGNRNGSAVTARGSSFVQADGCTFVRNDCTSPYCWIVYVETGAKFFGATATFERTEPHYQDV
LIYQSPAYVFLGDSCVVENLNIGSATYVDYGRNVGGFCSTASSWGADGLDCCVPGFSDFQACSCSSGEIY
DDVSNTCSDSSLWFAQLDQRPRSTAPELQVVLSSMNAGFAAIGTTVATSSVVENMAGLLQSSVSLIRSDA
PCAQSLVSVIASLALMGNASAVTTAQRTAQDSASNLVLIVERGIFGLLAGVTTPLTYVSTPNSTHVVAQA
VTVSTSTSQSVVSVTLFDGQLTARFPLSLLSTLGATIPLAGVGFSSSAAATLFPAPSDASSNSSSADGLP
ATTVVSLVLDGIAVSNAAHPIEVTFTHPSTSARRTCAFYNFTTNQWQESGLTLVASTPTTTTCQTIHLSS
FSVLFAVDGDASDSVALTAITYIGCALSIVGCVLTLASFLVTRQKTTSSLQLSMLCVALLFVNVLFIVGS
AVSDNVTSSDSAADACIAIAALLHYFLLAAFAWMLIIGVSLYRTLVQLHGTLEGVGKVSSLLAWAVPLIP
VIVILGLDVDYYGSDGACWISNRNALIAGFIAPVLTIIAVNLVIFGRVVRVLFQNLTDAKLIGKEDRSHA
KVAASVFVLLGITWVFGVLVMDGSYRTSTFEYLFVIFNSLQGLFIFILLVATRRQLRHVQKRLTVRRKPG
QAAQEPQKSQHSRQSTSDPLQSSTVMGTRPSTLVTMDRRGTGPSSSSSEGNLTRSNTGVSSTASDGHLLD
EDRPQKSMMEMTSYGQAVDDELYIGDAAQSIHM
>gi|320168701|gb|EFW45600.1| G protein-coupled receptor [Capsaspora owczarzaki
ATCC 30864]
MTGAQLERGGSPTKAPPRLTAHPRGSRLLTLRAAFSSVLLLLLGFLAISAVAQPIFLDSISYTTLTTDCN
YLDQYFYGTQLIHKSRLDICGNTFTETLFYHTECYGAPVFSLKTSGYIYQTGFELDAGNFQLALSSLTVN
ASSAAGLRAVQDYCNVSSGYKQVVDVSTTGCPGLGIAPLSDCPMRFVSISSYDVATVSHLLLSAEPFVLA
SCSLPYTSSSVHGREAYTSNYDVCPYPSDGPFNVFKSMASLKYATEGDAVSATIRRWSGPVDIPFEINCT
VSEEETTAAPGDYVVLSSLVLSFGSGVLSQDVSVSFPQNAAPAMTRKLVLECASSAATVHAASGSSERIE
IVLFDDDTDLFSFATPSVNSYPDRAGSVLVERTPASPESGTVQYYFVLDDIAPEDFSDSFPLSGEIEFGP
GQESFLFELPMPAYNFDAHAPYIYSMHLNASANSVGTHSVLEVSVGGAYDPGTPYFQNVDHPLVLGETIY
ISSSFDSEFSFFQPFTCKWRLSDDSWTGAPASETFEVVSGIFSWEYSYSSPAVTLVVLPAETTLSKHFQL
VPFDCLGSSVSDGSDGVQVAIQYQGLVPSIRLLADNYQASVWEGSIQVNVALSSALEEDATFPWEIVPDT
AVADEDYSPANGLILFSAGSTEATVEITLPPNSSPSYGKSFTFRLMTEDPSFAVVAIDLPNAMLVEIYAH
DNPDGEFTFSNVTAQTIPEGQSWSVELVRSVNWTLPVEIVLDDHFHERRKDSTSASTTRSNRGPRSTRNV
PQPGRASRPNGELEPTLGRKASLRTRRDRDVVEEDARLQLSPNPVVFLPGETTKTITITALDDDRPEWDE
YYPVYMQTFSIDTVGAAASPEQEILVLVPENDDPHGTFTIEQGVSTPVGTFLAINLHRDGQMPSNGVGYN
VYYEIIPMTALPGVDYLVPENNYTVFDGNVWSLDTSIQIQILDTGLPAQDKFFEVRLLSIECPCVNPVIF
PHISQVANSTVVRIEAQNGANGHFAFDDFSPRAINVTEGGVSLTVVRTDALYGACNLTISSTGQASLGYD
FTSDPIQFVDGQATSTLYLQFIPQMDPVITRTAEVYLSGSCSGATLDSTPVTIIFPVANNPFGVFQIEQR
DYPFETFGSYDIAVTRAWTSLGAVQINYEIFDSEGESPSDIQDNSGGSITMEPYQSYAYISFQYVDVSAS
QPRRTFFVNITSITKTDDPDPEPLSAPVIGVGLGQYWLAPTGTAGGDFVLQQISPLDLVKGGPPQPFRVD
RLNSASGNVTVYLYFYSPVPFILTDQLLFVDGETTKTGYIQAVDDGRDSNAVAESLSIDHIDGIATSYTS
DTLNVTIARDGFPGGTFFIAPVSQNMTVDRLAPVDLLILRAGDRAGEVKVWLNVVGTGDEHTAAFDTDYT
LAPNPVTLAPFQAAGVVTLSWPISESPMPYQNIQLGIVSLTSADSELSPTYLESATAMLTVLPDEYANGL
FAFDLEFVSQSVSSSGDVTFTIFRSVSTVGAVYVTILPEADSEFPEPAVFGEDVIGPENPIIVTFADGQQ
VGEFTVTAVMDSTPQVAKRILFRIANVTSADGLLINAGIDSDVYQATLDLEAHDYPHGVFGFLDAIVHVD
PFNSTILTLTIKRDGGSIGGVRARVSTATATFGELADPNTDFVSVDGMLVEFADGQTEAQAQITLLENPE
PHPDLNFLVVIDDVTLKPALPFSGAVPELNETASSVQVVIRYHDLESGTFQFSVTSASVNTGSGFWLDID
RIGEDNGDVVLQITPDLLSEQYPLDLTNNLPSFLAPMTVSFADAQLKQSIYLSTLSSIAPSVDSSVSLIL
TVLSHQYDNAAIGPEGTMVAVRLERFGGLIGAVTASFTVSFDGASAADIQVSPATSVTFADGESEQFINV
TIVDDHIPEELEVLQITISDLVVDLESTGATPHYGQLSSQITIPDNDQGEYGTVFFASELVLAEEGASAV
VTVTRVNGSYGAVAVALSASGNAESPSDYTLSSYLVSFADGEVSQNVTIDIIADGIPELQESIYLELQDP
EGGVAIGSPSSMEVRIAANDNAYGTISFAADSETVTVVASETDSVQVTLNVTRTGGTIGKVRVRYSTVSG
GVAGVGPASSGVDYTAITSNEFVMLAGASTAQITVTILANNLPTLDVGFLVFIEHVEIEEDVIIVFRRGN
DKPDIGSRNASAITIAAHNDPNGVFEFATTGAIVQSTSGTYTLIVRRTGGTIGTASLSATASVSGQQYPI
DLVQDASLASPLAVSFGDGSSQASAIITIVNNGLPRVTSTAVITLSIGSAGAYGRLGTNTTFTLTIPAHN
NPHGIVSFGATSQSVSLVSSTSSAVTVQLNVTRTGGSIGALTVLYNTVSGGVSGVASATAGTDYVAVASG
SLSLADGVSSGSIVITLPANSIPTLDVGFQVLLSSVSLTSLIGTGAVPTLGSGAAAQGNITIAAHNDPNG
VFEFATTGAIVQSTSESYTLVVRRTGGTIGTASLSATASVSGQQYPIDLVLDASLASPLSVTFGDGSSQA
STFITILNNGLPRVTSTAVITLSIGSAGAYARLGTNTTFTLTIPAHNNPHGAVSFAAGSQALTVAPLAGA
ASSIQLNLTRTGGSIGTLVVTYQTSAGGVAGIEAATAGEDFTPIVAATVTIPAGSASAFVMVTIPSNVAP
ELDRGFQVLLTNVAVSDLTNTGATPSLGSGAASMSNVTLSAQNDPNGVFEFAVTSVVADSTSGSYLLVVH
RSAGTVGAAVLTGTASVSGQQYPLDLEQDVSLTTPLVFNFADGATTASASIVIVNNGQPRVSSTAVLTLA
ITSAGSYARLGDNTTVLFTIPAHNNPHGTVSFGATSQSVSVASSTSSAVTVQLNVTRTGGSIGALTVLYN
TVSGGVSGVTSATAGTDYVAVASGSLSLADGVSSGSIVITLPANSIPTLDVGFRVLLSSVSLTSLVGTGA
VPTLGLGAAAQGNITIAAHNDPNGVFEFATTGAIVQSTSGTYTLIVRRTGGTIGTASLSATASVSGQQYP
IDLVQDASLASPLAVSFGDGSSQASAIITIVNNGLPRVTSTAVITLSIGSAGAYGRLGTNTTFTLTIPAH
NNPHGIVSFGATSQSVSVVSSTSSAVTVQLNVTRTGGSIGALTVLYNTVSGGVSGVASATAGTDYVAVPS
GSLSLADGVSSGSIVITLPANSIPTLDVGFQVLLSSVSLTSLIGTGAVPTLGSGAAAQGNITIAAHNDPN
GVFEFATTGAIVQSTSESYTLVVRRTGGTIGTASLSATASVSGQQYPIDLVLDASLASPLSVTFGDGSSQ
ASTFITILNNGLPRVTSTAVITLSIGSAGAYARLGTNTTFTLTIPAHDNPFGTVSFSSDSQALSLQQSAF
LLTLNITRQGGTFGDIDLVFSTRNPTNAGLLPAVPSVDYQPLSSVTLRLVSGQSRSFVSVMILADTTPSF
DEAFEVVLVSVSTPSQSAGAVPSVGVNNVALVTLLSHHYPSGVFAVATPNLFGIQSGESIPASFVQQVQS
GSVVVVVQRGAGALDEAVVSWTLSPPSSRLSPTSGALVFAAGQREAQAVLSIVASPVPAVSSTIDFSIFS
VTPAVTSLLNTSAALSRVVIVGNGDPFGVFTPQDARVTVATGAQTVTVVINRSQGALEPIEVRYSTAVIP
NVDRREIALRPALADVDFVPVTNQKLTFAAGQTSASVQIALLGSSRPHLALGFKVVLVSAQRVGELSSTV
PTPGGMLSSWDSLTSPRISADPATMVVIPASNAPTGSFVFDTSSTSVQVSNTSSSVSVRVSRLGGSTGSV
TLGVNASSFDARPSVDFKLITTTLTFAAGDTSANATISILAAAFPKAAQTITLKLSVLTTMVDGSVVVLP
DPVALLGSPSTSLLLLSQYGRPGVCESQTVGNYSWPETLAGGSAIVPCEFGFVGNASRQCLSGQLALWAT
ADVSGCRDVQSLLSDLLSVPVTEDSLQLLAENANTMSTQVGALDEGALGSLATLLSEMSAVGASAGWPGQ
SSYNMMSVFDNLLGSSSAGLAAYQGGNSGANNLANVLTNFGYSLLGPSPTAGTTVTRSGENAIISASAVS
VGSDANFTTSSGGNFSLPGSLFDMLNGQEVQGLFAVSFALYQTSDLFPAVNQTNSAVSNVISASVQGREV
YNLTEPVTFVISHAPLPTPPTCTFYNFATQQWDAEGCVTSRLSSTSTQCQCYHLTNFALFFSLGDDEIDS
ISADILSNITYIGCALSIFGTVVTFMTFVLLKTLRTFAMKLVMHLCVAVFGINVVFLAGATQTGNQDQCK
ATGIFLHFFLLCSFCWMLSLGVNLYLGIVRLNTDTYIYYKHMLIASYGVPTLIVVITMAVDIDNYGGTEA
CWIQDQNALIGAFYVPVLLVIAANIFMFIKIVIAFQRAAKDRRILGAEERNNLRVLVTIFLMLGITWVFG
VLAIDSATTALQYLFVIFNSFQGFFIFVFYCLNQRVLQAYRATLGGRFPFSYISSLAARTSQTSAGSSSA
ATAASSVGERPASSTSSYFSSLPTTSKEAGYASGTFSSTTDSMHDGGESGTQSHSSGGRGSKEARRVATL
PGSATGTALDNSFVRQSEAAFTGLRRQLDADRAASPSRLPASLPTTAHPSTAIEMQQIVAPRPVAVQPAV
STRPARTLSPRDLKRLDTIDFSNV
>gi|320168546|gb|EFW45445.1| hypothetical protein CAOG_03451 [Capsaspora
owczarzaki ATCC 30864]
MGVLSILPCSFGFVGNATRMCFEGQVPAWGQADTSHCRSVESVLAELISTPVTAENLQSVADGAATLATQ
AGALDGGQLGSLAGLLSDMSAVGAAAGWPGSSSYSMMNVFDSILGSTSDSLTEYQASNKGEGNYANIVTS
FGYSLLGANATVGSTVTRQGANAIVSATAVDVHADASFTASGTDFHLPQSLFDQLNGTATQALYSVSFVL
YQTSDIFPAVNQGDSQVFNVISASVQNREVYNLIEPVTFFMNYPAMPYKPVCSYFDFSRQQWASDGCVTT
QLTNSSAKCECYHLTNFALFFSLADDQIDSVSAEILSNITYVGCALSIFGTVVTFVTFVLLRTLRSFAMK
LVMHLCVAIFGINVVFLAGALQTDNADGCRAAGVFLHFFLLCSFCWMLSIGVNLFLGIVRLNTDSHIFYR
HMVVASYCVPALIVIITMAVDIDNYGGTESCWIQDQGALIGAFYVPVLLVIAANIAMFVMILFAFRRAAK
DRKLLGAEERNNARVLLTIFLMLGITWVFGVLAIDSATTALQYLFVIFNSFQGFLIFVFYCCNKRVVQTF
QKQYGARFPFSYITSLSARTSRTTVGTSSSARNTQTSTDSRAGTLSRTNSTHASSVYHSSVSRQTSLVDN
ASSADHDVEAGGVGTGLPPSQQPRNTSTLPTTVAPAGSGTSQLHGKAVRMLTARDLQELDASTDSRV
>gi|320168508|gb|EFW45407.1| predicted protein [Capsaspora owczarzaki ATCC
30864]
MCLGQCPPPLVASGSSCVPRCEENALNGITWPATIMTRTCSVTGTWNAPIAACTSVSDTLSELNKNMNAT
TAVVVLTQVLNVVNQTSNFASGDLTAVTTIFDAFFGLPVTPGSTSVVSVIQIFVAMSSIPSITTAITNVS
TFNPGSIIREISTVLLLASPPQYTRPDGTVDYQSPEIQIIVAPVSVANINESSVIAITSQGSTGGAGHYV
VDVALPGSVLLALAAATSLSNFVIEASIMTSDAFFPSSQMVPGEVFIGSQILSFSVQGQVLTNLSEPLRF
TFGHPAATATASAPARSCVWYDYAISSWSTTGCTTREIDSFTTECSCNHATDFSVLFDLNGASGSSEVLS
TITYVGCALSLAGVLLTFGTFLAFSQLRTPAIRMVMHLCVAIFAVNLVFLAGASPPSSLQDDEDHSSTEW
GQCRATAIFLHYFLLTAFFWMFAMVVSLFRAIVLLDSNTHLYFKHIAIACWSVPALFVIITMAVDIDNYG
STTACWITERAALLGAFVVPVLVLIAVNFVLFIAIVRALLRNAAELKSLQQENRPQARAIAAIFVLLGVT
WVFGILALDDAATAMEYLFVIFNSLQGFFIFVLYCCNRRVLTEYRKAVDKSYHSLRMRSTSRTSGGHSSA
SSNFGSTSSGYATNNSSTLARSRPTSSAYYSSHDDVRQGYSSSATSSPSPTRSRSTGLTLRAPVDFNASN
TTTGFASQLHLPAINFATTLPPRPLTVEHRSVHIEMEQLPGDETRV
>gi|320163388|gb|EFW40287.1| hypothetical protein CAOG_00812 [Capsaspora
owczarzaki ATCC 30864]
MHRLARQPQMALPLLVVVLLALLGFATAECPTTILDFCGDGSEVYIPAIVAPEDFCPCRVFNGSLYLGSG
PAGYVGTPVNLTGMEVVTGDFYLGVDSVSRNIVLPDLREVGGFFYFLGGPDTLSAFPALYRINGTLTIQP
LIGQPFNSSCGIDTLKHVGGDFAFGLSQYTMGCTSLGNMQLETIGGALYFRNSDSESPELTSSSAAFASV
STLSTLTLNGRDVHMLAFTNLNTIRTDLLFDMHFADAGTVSFPSLTQVGGDITHDVAVGVVSTEIVMLVL
SRVNGSFNLPVTTGHYTLMALNYVGGDFTVPMALGDGTASSLDTPVQTVGGRFIMPSGLSVDSFYVYSPQ
LQYIGSSIVPPQLLTSVHMPELLQLNGTLNLQVIDLSLPKLDRVNGALHLDALNQPDLSLLRIVSGDLYV
NAPIPSLGHLESVGGSLTLTSSTGDVNCGKLKFIGGDASIEAHSVTQANFTSLAVVQGTLTIGPMTVSTS
GSVSLHFGSLRNISLNPLAAPENPGLFVHDIPSGTYFLRTVQLVKYGDVIVTGMFNELACNSSEIPFPTS
AIAHGAFYAWGNDVGSHLCTACHTTTTVMKQAHVNALNGCKVINGSLILNITTPLNLNPLKSIREIQGGM
LVLHGSAMGSTLDFLSGLLAVDGEVIIAGTSLVSLSAMRLRSVRYGFSISENYHLTDFDMLADVPVPLRD
WGYAPQRLADPARQSVYAFPFENGLPFLAQLNYAVIIRHNPKVTSFGTLDRFHAESESLPLVYINGNGFC
ASSWYFAVSLPSATSDDPCSSFTEPCVSSCEEISEVDYQNQCVTPEEFSEGVDFALFATVDRWVGCNQLT
TDADFTPELVSLVDELVPNYNALQDFIKLRDLTVYGAVTPLRFNKLEDVEVLTVWLEDCASYEFPNLTSA
NSIILQYSENGGCNISGLSTIVTVSDTITVKEIYSGNTFNVLANLAPTENSESVITVQNVAVQSLRGFDH
ASGWGIYLKSSDLGEVHICTQAQNLGDFVVEESTVTAFTGFGNALTANSISITDLTMDCLSNPFPSLAQV
QGSITLQANNWADNCTVLFPELTVVGDYVSLQNNNLQNFVAPRLGQITGNNLIECASYSSTALCIASNTH
MQNLGGFYRMAEAVGAITVVLNPNLCVGWASQSGLAPSGTVNAADNSASCSELSGDQHVSSFADLLSLVG
YNYINGGLRITLDADVDTADFYLPSLTLLNNGELFISGVRTPTIDFLPALDSIKSYVVKNNPGLVDLSLS
ISTFVVSVDIDNNPLLETISAFPSSVSGETTSDSPYRISVTNNPRLESYDFLSQLTNYSPVPLQPARLQN
NSLLCADDIVHPVAGESVPLDITFVNDSCSNDHFVNQILTVVPINSPTGAGKFMRAMDTVLSMMQSNSGS
VANSSAVVTSMLSSMANLATYLLNTGSLPSTMTVNNITQNMDKLFSSNLMQVARSTGQSANLAQSIESIF
FVASSSVASGCGQLAIDYHGSNFGVQGRQASSSDSSSAFQWAGIDLNLPTDLAEHVGFNSTGDATGCLSQ
LFVVYKNSPFVGTSDSVSSVFSFSLRDTPIVDLTSPIRFTMEVDLSSGMSPSKLVCAFWNYTLNNWDTNG
CVSANATATSIDCACTHATNFAILFDISGGDDISEESKLALRYLSAIGCALSVAGCVFTLIVFMLLPKLR
TGPVVLVMGLCVAILAVNILFLVGMSESSNLSSSGCEAVAALLHLFLMASFFLMFCQGVHMYLLVVRLAR
DTDHYIKRYIVGSYGLAILIVVCLVIANAGTDPYRVVDYGGQDSDVGHACWIGNRNGLIGAFVVPVGVIL
GINLLIFGAVLYNLHAVQNDKSLKGAKSQSNQTRLYLTILSLFGLTWIFAYVAYIRGAEFAWYLFVILNS
FQGAIIFFFYCCNRRVLDNLRQRFGSGSYAAMSSGQSKSTRATSDDLESARTSRATQSSISESGTYEMTS
R
>gi|320162962|gb|EFW39861.1| hypothetical protein CAOG_00386 [Capsaspora
owczarzaki ATCC 30864]
MPRISTQRVVALLAALLLLLGDVAVQPAFADPCMGTLNIPTDSVLGCTVHTGNLIIHAAAVASDLASLTT
VVGDVTFFNFGQLHLMTNLTTVSGTVTLTEYGCVSTPCLDLGLPALESVGGSLRFNIPGSLSPMTAGPFP
ALREIGGDLNFNWANVPQTPIATIAGFSQLTQVGNTLVISGIDALHTMTDAFVSLTQAATIALSALPNLA
AVDAFPNLQAVDQLSLYTFSADTVEFPSLEIATISLILSGVQANSIDFAQLAHAGFLKLASTNLTNANFP
ALITVGSAASQTYYYVGNALYIQGNTELRSLAGFAALQNVIAGNVYVGSNPYLCDSWPTNINVVAAPNTY
TFDLDDSSPLCECVLSSPVLAPIELINCKTVVGDLTLSVDTFQNAYSMHALSTVTGSLLITDIELLLPSL
NVLSQLVDIGGDLIITNNDRLLSTTGPAPAVLHGSLIVRNNSRLQDLAIVHEVGAFTGSEWSEGFLIDIQ
DNPALVTLDDLSAVAQLAAGASVSIQNNAQVCDANLPGSFPTPTTVMYTPCTTTADLNALSNITFSDSTA
NRYVRSWRHIAAAINNGVVTGAAADAAGEIFLAGLTSVLTFATDNNRVPDGVAIVDVAWACDSLVGTRAL
GVLQRLIEPTEIPKAVDTFYGALGQREGLARGCTGTMFNYTLASSSFIARQVNSTDVGFEFATPSGNARI
NIPASMSSVLPSDAEGCKGQSFIVYTNPVFPDPALSGFSGKNASSIVSFSITAREVNHLPDPVEFSIQLN
VNSDDLVGSPVCAYWNFTTNLWETNGCTLVRVVGRNVTCACTHLTNFAVLFGGASSEAANSDAVTYAAYA
GCALSILGSLATFVTFALFPHLRVGPTKLVMQLCVALIATHILLISSPSAEVGTDSCKAIAVILHYFLLA
GFAWMLSLGVYLYYNVVLLQRELDHHFKWHLLVSWGVPLLAVVSFIIADERTDAFGYGRDSCWIDNTGAL
IGSFIVPVLLVVTVNLAIFVRVFVRIHSIRNDKTLKKDSTAVQFRVYLTMLTLLGATWIFAYFALVVDNT
AAWVIFIICCSLQGFFIFLAYCWNDRTAKAYKQLLFAGKYGPLSYKKRTASQQRLQISSIPKATQPATSE
IEMSTEVSMSKSAETEMSTQPVSEFTSVHV
>gi|320162577|gb|EFW39476.1| predicted protein [Capsaspora owczarzaki ATCC
30864]
MSSVQVQPSSASCLNNLLASITQAVNSADVAGAQSAIESLAAVALQVSDSSALAVVGALDAALTLSSNTT
SPGSAQIAAPALAAIGTMLSTADETWSVDALMTSIPSDALASQHPAELTRRAAQSLARGASASAPLSCDS
ERVSTGSSNMETASLRASGSSAAGLQWHSADQSARFSLPSTLSNLASAAVSSECESSLSIGFIFYSKPSF
FENDAQTLSFASTAGLARVANVVASALAVETTPSSSIVGASPTSTAAPAAGELVFSRFLLSSVIAADVVE
SSTDATPAGLYRFSLQILPNATHVLTTARILLAANSTTPHTVNPSATADWTTLAAAVECGFWNFSLHSEA
SPSGMWDTTGCQRVAVHSNGTVDCQCAHLTNFAVLFVTDRAAGTALASSVEGEALEYLTYIGCAVTIVGC
LITIVTFLVFRSLRKVPIKLLLILCGSIVLVQLFFILSTSLAGTASNAGCIALGVLFHYVLLLQFFSSFV
HGLHLFRSIATTELSTSLDRSFRQYVRVIVLAPALLMCVYIAIFAAATGGDLDGVYGDMFDDGRICFIPS
AVGAICSLAVPVLLIIAVNFVIFFKIARIMVHANKLFDGAYAHNAKVFAGMTALLGLSWGLGLLVMVSDS
QSVFVWLFVICNGLQGVILAFVYCTSDQVKGAYRELLSTLNSTRSTHVGTLESPAGSNNHSGLGGGAAPL
LAHQALARQPTNVRVIRVERLSNQVLLRKQPSGDLTHAAPQTPQTPQGANLRNAAEYSELRARSKSTPVL
YDALDQAQIAALAGPSSLQQQDNDHIYHRPADQLEVPKTQLGRCKSEDLKTNQSHRRSNSELFHKKSRSP
RASSPRPASPGSQGTSVMHSIRSLLTPSSANSTATLNLEHQMMVNLGVYDDVRASVVEPDLDLEDILIID
DSADSTHSDPKKRYRFVSKRPDSHAGLQRPLFAPPSPGDSAASSRHTSSTFASNHDLSDQKAAEALGNHV
SPAAAQGYDFPLARLRYDDTPQSYYEAMRFESEAV
>tr|Q7SFU4|Q7SFU4_NEUCR Predicted protein OS=Neurospora crassa GN=90C4.060 PE=4
SV=1
MDDFIGTTQAQVEQPPVEYSQGYMNLTQTQRNTIEHVERIGASLSLLGVFLIFIAYGLFK
RVRTVPNTFILFASIANVGASTACFIGYAGIVAGENSALCHTQAFLLEMFMQSDPWWSLA
MAINVFLVFFFALNPNAFRDYLWLYCLVCYGLPSVPAIVLLAHSPATTRYYGNATLWCWI
ADTWNPLRIYTYYLPIWTCIFLSGLVYLAVGYQVFHQRNQLRNLTFSNQGKNYSGSEHIE
LGEKHSYGISAGRDSPCPTVIPMDLSNHPGCYGTVTTQVEVNISDNTDFQPMTPISPAPS
ITEVPLATHPPGQNNSIHPWDSNYSSSSSSSEDHIVPPAAVYAGSSSPPFGVHVHHATNE
TTHNGVPKSSLKKTTTYISQGDRPYHHGPGYGHTYSSYNRTSNTTTTGTHQVHASSSCGH
QSASHQTRSHTLLSSLRRPFRKFWAKLHRLDPIKLAYLRTSFVFAISILVTWTPSSINRV
HSLLYPKDTSYPLNLASAVVLPLQGVWNAVIFAATTGAGGKKPTTQGYKAWRNGNGGSYN
GYGVHSTVMKDDDFLETRSHCSGGAGGGGGKKKSGKKGPMDPNRLGTVRVIRDGSL
>tr|C5P1A2|C5P1A2_COCP7 Putative uncharacterized protein OS=Coccidioides
posadasii (strain C735) GN=CPC735_071420 PE=4 SV=1
MDKTAVANWLALAVFVVNGFMLITYAVLPVKYTHRHYLSICLIVAIMLMELSFIIPLGAQ
PQQCYNAITPNDMKSDITCAFTSALILGGGWSVILWSFCRTLSLHLQICWDVVPGQKFFI
ATMAFGWGIPIAGVTVALAVTGSSYRFGSICHINHDKGLYDFWGPLMAFAAATLIIHLGT
LGYCIQVYVKSMLDNNPTTDNSSTLPSYTGSVRTLSARQTYRRVRRVLQLQWRGVAVVIT
ILANVIFFTIIFLSLDNSARRTPENSIKHIPWLECLVIAGGDRNRCVAEASTLGPSEAAM
LAVLILLSLSGFWTIVFLGHVSMITGWFNWIKEKLRPNKEFVSMDARVTGTQSRAYEMLS
ADRQQSLKSPEPLLSRARDSDNSIYTMGEPTYTLDATADNLAREAKYNSPPLSFSTPRPP
SASRGFSPRDWDPRSTFAPSQGGGAHWYENKNSP
>tr|B2AB07|B2AB07_PODAN Predicted CDS Pa_1_5770 OS=Podospora anserina PE=4 SV=1
MTSTWSPSFFLAMAALKIVPGQSGYMNLTSTERDTIQHVERFGASLSLVGVSFIFWAYWM
FKRVRTVPNTFILFASIANVGASIACLIGYAGIVAGDDSGLCKVQAFLLEMFMQSDPWWS
LAMAVNVYMVFFMAYNPNNFHRHLWMYCVVCFGVPAVPAVVMLFHRPGDVHMYGNATVCP
LFHPISQHLSRTYLGSRHIQLDTDTTTSAPMAASVPTFMIQRFGYHVFHQRNQLRNLTLS
NQAKDASGTDLRGSAEKVPLFFPFIILSVLALSSPGARCLSHPTTSFPNVFPLFFLFPLL
RFSPHEATPPSTPTGASSITPVLPPAHRHAMATAPQPPAATLHPWVSPAESLDSDDFGRS
PTSHSCSRTQHSNPFQTISSVSSAPRCRSASVANVNRQNWLKTRFNHVGQAWKKFRYKLV
NLDPIKLAYLRTSFVFAISVLVTWTPSSINRVYALMYPATTSYSLNLASAVVLPLQGLWN
AVIFAATSWAVLAEEFKTLWIRSGVRIPGRWQEEQQEGGAVVDREGVEGFKMAWHQNGRG
RVSHEEGDDGDDVLVPPERVFRERHGSVAGGFDGGGGSRRPSEYGSRRPSEYLVPPLGGP
>tr|B2AA51|B2AA51_PODAN Predicted CDS Pa_1_2860 OS=Podospora anserina PE=4 SV=1
MSNGTEVECPKPFLNVAGFDNGGFIEGRVCQPYLDATCCLPCPMTQWAYPDTFETMSEAA
NWVSVVSTVGCVFLLLSWAVLPVEKTFRHYLSISLTTAVVFMNLGFVIPLAAQPEQCFDA
ITPNSMKTSSVCAASGMFIILGGWAGVLWVFLRALSLHLQICWQLVVGRNFMWFAQVVGW
GLPGVGVVLAFLLSGVSFRFGQTCHINHKNSLADLWIPLLVFSGLTIIIQFATFGYCIKV
YLASLADNSASTEGSNMPSYTNSIRTMTPKQAYRRVRRVIALQWRGIAIVLIIIADVIFF
SVVFVFQDNTVEAVKNDSTIARPWALCLLANGGDKEPCLELASALVVNMPTVGAVLFLLG
MNGIWLCLLLGRWSMITGWRDLLISSPSRSKREFVSVDARLDDLKKDTLTPISPTLARSG
MGSPTMHSHNQDPESGRRTPDFFGQTQRYHTPARSFSSPRPPQQPQQATVTWDPTETYAR
GQSPGVYSQDGNPNNYVNPLGMNRLGSPRAGQGQVRVIRGGSL
>tr|C9SX74|C9SX74_VERA1 G-protein coupled receptor OS=Verticillium albo-atrum
(strain VaMs.102) GN=VDBG_09374 PE=4 SV=1
MNTARKVNLGEETLDALSIVERVCSILSLLGCLFIIITFCCSKAFHKPINRLVFYASFGN
GITNIGTLMARSYIGSPDSPGCQLQAFLIQMFMPADAFWTLAMAVNVYLTFYYKFDAERL
RRMEIPYMICCYGIPLIPAMTYIFVRNDDGDRVYGNATLWCWVTRQWEIWRILTFYGPVW
LVILITFFIYIRTGGDIYRKRKQLQDFSSHDAEGLANFNEMFASMKTTEVRITHEVIVEQ
PQGAIGLVPMERRDSALGATAPRMPNTDAYSVSITANGPHPRDSQGDIVLPVQGNSEGAA
RPATAAPNARRRTYEKNNAAWTYAKCAILFFTALLITWIPSSANRVYSVVHGHRSSTVLE
YMSAFVLPLQGFWNALIYMVTSWKACQLFWEDVRSLGRRSNRTSSNGFVRGEQFKLGGRD
RGAKMNYETESMTELAHSEPSRPESSENQRMSRGTKAL
>tr|C9SA53|C9SA53_VERA1 G-protein coupled receptor OS=Verticillium albo-atrum
(strain VaMs.102) GN=VDBG_02375 PE=4 SV=1
MPLSGTQVTTIIALERTGASLSLIGITLIFVSYYLFKRLRTIPNLFIVFASVANIGASIA
CLIGYDGILIGEASALCQAQAFMLEMFMQSDPWWSLAMAVNVYLVFFFGASPASFRQYLW
VYCVICFGGPFIPAIVLLLARPNGQMMYGNATLWCWINSDWSELRIYTYYLPIWICILCS
ILIYFAVGYHVFHQRNQLRNLTFSHIKDANEVSISEDNRDSAEKVRRSDRAVSQAQRLTL
TQNLTGRSEDWQVTAVTEVQITTGSPRPDRTIEMPTVPPAALTDSPQIHSAGHAQSWHSS
HERVPSPVISHARFETMISSNPPPPPPRRSLLGYVKGGMQKFNAKLQGLDPVKLAYLRTS
FIFAISILVTWTPSSINRVNDLVNPGQVSFGLNVATAIVLPLQGVWNAVIYFMTSWTTVK
EEYRRLMHRRSIRRLDSREDSRGRSARLNIFRGHRDNHFDPSRLESGKRPRSGQVSEYEL
APPAKKGHGNVRAMRGSF
>tr|A1CZQ4|A1CZQ4_NEOFI Putative uncharacterized protein OS=Neosartorya fischeri
(strain ATCC 1020 / DSM 3700 / FGSC A1164 / NRRL 181) GN=NFIA_037980 PE=4 SV=1
MANVATMISQSGIAYGTSSCLCQFQAFLIQWFMPADALWTLAMACNVYLTFFHKYNSEQL
RQLEWKYVLFCYGPPFIPAFVYFFIETEARGKVYGSAILWCWVSRPWDFLRIAVFYGPVW
FVIFLTFAIYLRAGKVIFEKRRQLEEAECPESCGEIDSPMEPAFSKKTEIHVTSEITHSG
SESNRLTITSASHIPHRYLSPYSPYSVTIEGGSASGNDEHVPMRTLRSSQQDPYAQRRAT
ARDVNSAAWAYTKYAMLFFIALLVTWVPSTINRLYALIYPRNFNFGMNYTSSFVLPLQGF
WNSIIYISISWPAFKEAFAKIKWRNSVHRGPSQHIITGHGAVGSLHSHGNDSTRALTG
>tr|C4JJQ8|C4JJQ8_UNCRE Predicted protein OS=Uncinocarpus reesii (strain UAMH
1704) GN=UREG_01865 PE=4 SV=1
MASNNHGACPIPFLQESLFPLEGGFVEGRACEPLELPQGNVSCCLPCPQVEWRYKEGFME
KTHVANWVALACFVANALMLITYAVLPVKYSHRHYLSICLIIGLMLMELSFIIPLGARPD
QCHNAITPNDMRSEITCAFTSALILGGGWATVLWSFARTLSLHLQICWDVVPGRKFFLSA
MVFGWGIPVAGVAVALAVTGSSYRFGDVCHINHDYGLYNFWGPLMAFAAATLIIHLATLG
YCIHVYVRSMLTNSPTTDNSSNLPSYSGSVRTLSARQTYRRVKRLLLLQWRGVAVVLTIL
GNVIFFTIIFLALDSSARKTPENIKKSQPWLVCLALSQGDKNKCAEKATDLGPTEPAVMA
VLVLLALCGFWVVIFLGHVSMITGWVEWIKERRSLKKEFVSIDARKMGTQSRAYEMLSAD
RQHSIKSPEPLLSPIRHSDNSVYTTPEYAYLADASPDSFTRDAKYQSPLLSFSSPRPPSA
MRGLSSPREWDPRATFAPSGTEGSNRYDNNRDWAS
>tr|B6QNC8|B6QNC8_PENMQ Putative uncharacterized protein OS=Penicillium
marneffei (strain ATCC 18224 / CBS 334.59 / QM 7333) GN=PMAA_052240 PE=4 SV=1
MTSLSGLCPPPFIQESLYANSTGYIPGRFCEPVTEQLSCCLPCPLADWRYPNGVDSKITA
VGWLAVALLPLTIFLFVSYAVLPVKFTNRNYITVCFTLSCVCLQIPFIIPLGTKPQQCND
PITPNDMNTDWSCAFTGAILLFGGIACVTWSLLRTIALHLQVCWEVVIGPVFMWISFAVG
LGVPVLILTLMLVFTGVSYRFGGVCHINSKNSLHDYWLPALVFGGMGLVLQFVTMGYCIH
VYIRALFDPADPTSTSNSGLPSYASSSRTATARQAYKRVQRVLKLQWRSMALVMVILANV
IYLSVTFLQLDSDLTLNAANLAKAQPWLTCLATLRDPTKCASEASALGLTEAALDAALVL
LCIASFWNFIFTVRMNMFQGWLEFWQGLFAKNVEFVSVDARSRFGDNRNYEMLSHQNTTK
TPEPTPFEVRSPTPAYMHGRSDEDDVDGKDIELSNHSRQASYTRPTMSFSTPRPPTAQRN
PTNYTWDATSTFARSNSQMSNHNPRYK
>tr|Q0UV49|Q0UV49_PHANO Putative uncharacterized protein OS=Phaeosphaeria
nodorum GN=SNOG_04365 PE=4 SV=1
MSNGTQSSPLHGACPAPFYDASKFDLGGFVDGRFCAPVGRGLVCCLPCPMTDYLYPQDFN
TYYTVAEGLNVAGLVLLVFLLVSFLVLPAEKTRRHYLSYCLIIAAIFMALGFVIPLGAEP
EQCYNEITPNDMYSSLPCALSGAFLISGGLSMAVWIFIRALSMHLQICWDVTPGRKFFYW
AQGLGWSVAATFFTITITITGVSFRFGDVCHVNPAHSMSDFWGPLLAIAGAAMLIQVATF
GYCIKVYLQNMLSDDKTETQSSAGLPSYTTSMRTRSARAVYRRVRKVLWLQWRGITIVVF
ILVDVIFFSVVFIWLNALTTHARDNVQEMMPFLTCLMANPTDPSPCFELGQDLAVNESTV
IAILMMLSIAGIQVFVLLARGSMFSGWLDFFRGKFSKNREFVSLDARNLAEHSRNYELKK
FEDGAIQSPANVLTHPPEIAGYGQFRSDTPDYFTKETQREYVSPTLSFSTPRPMSRSATQ
VDWDPRSTHARGGLGFHPPEYDAKI
>tr|A4REX6|A4REX6_MAGO7 Putative uncharacterized protein OS=Magnaporthe oryzae
(strain 70-15 / FGSC 8958) GN=MGG_00532 PE=4 SV=1
MELTDLGLHHACCTSAWFLFLTVVRDADTPCWPRLGITLIASTEPDSWSSPVTYLAHLPR
MAHQPRETGTFLNRFLSKSALKLVALVLLIIPFQSSTAGVVLMNLGFVIPLAADPDQCAD
AITPHDMKSSSTCAASGAFLIFGGWLGVMWIFLRALSLHLQICWGTVAGKTFMWFAHAAG
WGIPLLGITLTLVFSGVSFRFGSTCHVNHENSLAILWIPLLVFAGFTIAIQFGTFGYCVK
VYLASLADNSSSTGGSGLPTTANSVKSLSPRQTYRRVRRVVELQWRGILIVLIIVADVVY
FSIVFVFQDRTVENIREKPETAKEFLTCLFLNPNNREECFDEASKLVMSQATAFSVLLLL
GMNGFWLLLLLGRWTMMTAWSDLFMSILGRRKPEFVSADARFDMIKNNRRSYEMLSRDTG
KKQMDDSVSPSPGTSISMSPPPPAKQPSVGATYDRNNNINNNNDGSTPSGRRTPDYLGQA
ARYHAPMRSFSSPRPPPTPQNVRWDSSEMYGGRDNNIPRDMGDVSPISMNRI
>tr|C7Z1N4|C7Z1N4_NECH7 Putative uncharacterized protein OS=Nectria haematococca
(strain 77-13-4 / FGSC 9596 / MPVI) GN=NECHADRAFT_50734 PE=4 SV=1
MSSSEILTASQLNSISIIERVCSVFSLLGSLFVIGTFVSSKAFHKPINRLVFYASFGNMM
TNVGTLMSRQYLGSPSSVGCQFQAFLIQMFMPADAFWTLSMAINVYLTFYFKFDARRLRK
MEIPYLVGCYGIPFIPAFVYIFIKNKQGERMYAGTKANADIHRVVIAITFFIYIRAGHTI
YRKRRDLDNFSSTDQDLTSLGDALATIKTTEVSVTTEVMSPNAIHLQPMGRRAPDVNSPQ
DTNGAYSVTISADTSSGDVADVVLPIQQQQTRTSMQVPPVQRNPARRRNRELNNAAWQYT
KCALLFFTAILITWIPSSANRVYAVFHTKHSSVPLEFMSAFVLPLQGFWNALIYMVTSWG
ACKSLLSDLRMGRRPDVTELVGGMAPEISVHHHHHHRHNLSQFRANTRSNKYETESMTEL
ANESRPTSDDGRRDNIHV
>tr|C7YH77|C7YH77_NECH7 Putative uncharacterized protein OS=Nectria haematococca
(strain 77-13-4 / FGSC 9596 / MPVI) GN=NECHADRAFT_74875 PE=4 SV=1
MTNTSVGLNLCPPPFFDQTLFPDEGGFVDGRLCQTVGTMQCCLPCPMTDWVYPDRFETLT
AVANWVAAFSVLCCVFLLLSWAFLPVDKTNRHYLSICLTFAVLLMNLGFVIPLAARPDQC
YNEITPHSMKTSQVCGASGAFLLLGGWAGVMWVFLRSVSLHLQICWQVLVGRNFMIFAQA
AGWGVPILGIILALVFSGVSFRFGATCHINHANSLADFWIPLLLFAGLTVIITFATFGYC
IKVYLTALGDNGASSEGSSLPTYTQSIKTMSPRQAYRRVRRVIALQWRGIAIVLIIIADV
IFFSVIFVFQDNVVQSVTDDPTLAEDWVKCLVLENGKKANCLDEATALVLNEATITAVLL
LLALNGLWLLFFLGRWSMAQGWLELFSKPFKNKNKKEFVSVDAHIDAKNSTRSYEMLSRD
SSAAVTPITPVKSPESGRRTPDYFGRTARYHAPARSFSSPRPPPAASWDAGETFALPTYK
DKDMHPLSMNQT
>tr|C7Z6L9|C7Z6L9_NECH7 Putative uncharacterized protein OS=Nectria haematococca
(strain 77-13-4 / FGSC 9596 / MPVI) GN=NECHADRAFT_76147 PE=4 SV=1
MEVPEKGQAFSPQEIDVLITIERVGAGCSMVAITLVMLSYWAFTKLRTTPNLFLLFASMA
NAGASVASMIGYDGLERGEDSTLCQAQAFIFEWFMQSDPWWSFAMAINVFLVFFLNANPR
TFRQYAWLYCVICFGGPMIPAIVLISVRGHPDGLIFGDATLWCWIGTDWSLVRLYSYYIP
IWIFSLLSIVIYIAVGFHVFHHRNLLRNVAADRLGSGEKNSNNPYSSSDAKGSSEANLTG
RQEFYGTAVTEVQITSSVPRRKHEPAMPGVIHPGMSPNRARSWALPASYEHLEPNTPTRP
QRFETTCTSDSTPNPSPTIASRLRAVKSNASLKLKRLDPVKMAYLRTSFIFGFAVLITWI
PSSVNRLYSLTHHDKISFPLSVASGCVLPLQGVWNALIYFTTSWKTFCEEVGALKGRWFR
RRGEAPGAIRLDSGLGSLRAEHRDTFERAQQGQMNSLRSGKMEV
>tr|A6RPI6|A6RPI6_BOTFB Putative uncharacterized protein OS=Botryotinia
fuckeliana (strain B05.10) GN=BC1G_02359 PE=4 SV=1
MGQLSQREIDILIIIERTTASISVMGTLALFGTFIFFKSFRTLSNTIIFYASFANLFANV
AALIGGSALSQVNSPLCQFQGFLLEMFMQSDPWWSLAMATNVYLVFFYRFDAAQLKKLYP
YYALICYGLPFIPAMVCLFVKNDKKGKIYGNATLWCWIDGPWAPLRIYSYYAPIWITILA
ALCIYVRVGIEIFRARNQLKEISHRTDPSLHTDAGGKSPLPLQGSITNASEATNKDYESE
HEQPIFTGTRTTEIEVTHGSWENGTALSTNPTPRYPRASDVNHLSTPVKEPDSNYRVTIS
AVPNTHTSNGRGGARRNASSLDKIKWAYTKVAMLFCISILITWVPASWNTVIYFTTSLGI
CRSVWADLRGPSKQHRKTEGFRMMDRPMTGIHRGATKETESMVELSTSRSQTNRSLRSAE
VDSI
>tr|B8MWP2|B8MWP2_ASPFN Putative uncharacterized protein OS=Aspergillus flavus
(strain ATCC 200026 / FGSC A1120 / NRRL 3357 / JCM 12722 / SRRC 167)
GN=AFLA_075000 PE=4 SV=1
MTNQTLHGLCPEPFYQESFFPSTGGFTRGRYCAQLPLADGNVSCCIPCPLSDWMYGEDIT
TKAQAASWLSVGVLPLCIFLLVSYAVLPAKWTHRHYLSICFTMGICFMELAFIIPLGAKP
DQCYNQITPNDMHSNLSCAWSGTLLLFGGWAVVTWSFIRTLAFHLQVCWEVILGNKFMWG
AFICGWGIPGIGITVMLILTGVSFRFGDMCHINIQYGTKDYWAPVTAFAGASLVLQLATM
AYCIHVYVKSIFDTADSSTNSSHLPSYTSSVRTVTARQAYRRIRRVLKLQWRGVALVLII
IGNVIFFAVVFIKVNNKTNLTPENLQRAQPWLLCLVSTKGDVKKCQNLAHAIGPNEDTIL
ALLILLSLVGFWNFILFARPGMFLGWAEFFKIKFGQNHEFVSADARAKTPDTRTYEMLES
SGLKSPEPIVRAPSAARTMSPEGEHYGREARYVRPSMSFSSPRPPSASQGRDWDPQSTFA
QSSHQHTLSK
>tr|D1ZHA4|D1ZHA4_SORMK Whole genome shotgun sequence assembly, scaffold_31
OS=Sordaria macrospora (strain ATCC MYA-333 / DSM 997 / K(L3346) / K-hell)
GN=SMAC_02971 PE=4 SV=1
MANETIRCPSPFLSEALFDNGGFVDGRLCQDAGKGLRCCLPCPMTDWAYPDEFNTLGEVA
QWVAVAGTACCVFLLLSWIILPVDKTSRHYLSLCLTTAVLFMNLGFVIPLAAQPEECYDK
ITPHSMKTNSPCAVSGAFLVFGGWGGVMWVFLRSLSLHLQICWQVVVGRNFMWFSQAIGW
GIPVIGIIMALVSVNSLADLWIPLLIFAGLTIFIQFATFGYCIKVYLASLADNSASTENS
NLPSYTNSIRTMTPKQAYRRVRRVIQLQWRGIAIVLIIVTDVVLFSVVFVFQDNTVEAVR
RDPSTALEWIGCLGVNGGDKNKCLDKAGPLVVDLPTVGAVLLLLSINGLWLLLLLGRWSM
VTGWRDLLMTVPHRNKREFVSVDARMDDLKKDTRSYEMLSRENSGKTMDDSVTLSAVTPI
SPTYNAYNAYNMRSPIGGNGGGGYRSPSLTRNTPGGTASPGPRNQHDTANHSGRRTPDYF
GSTARYHAPTRSFSSPRPPQSPPPTVTWDARDTYARASPLPEESPYGHGQGGYGQQPLGM
NRI
>tr|C1GK94|C1GK94_PARBD Putative uncharacterized protein OS=Paracoccidioides
brasiliensis (strain Pb18) GN=PADG_07680 PE=4 SV=1
MVDPLDKYGLCPVPFMQEDLFPSSGGFVTGRWCEKIPVGLQGNNISCCLPCPHAGWRYPD
EFLKKMEVANWIAVVIFSLNCLLLLSFAVLPVKWTHRHYLSVCFVIGIIFMELSFIVPLI
AEPNECFNEITPNDMKSDLACSFSGAFIIFGGWAVIVWSFCRALSLHLQICWDVVPGNKF
FYTTLTLGWIIPAIGLALGLADFWGPLMALAAAALVIQFVTLAYCIHVYVRSLLDNNPTT
DNSSVLPSSHPGSVRTLSARQAYRRVKRVIQLQWRGIAVVLTIIVNVIFFTVIFLSLDNS
VRRTPELVENSKRWVFCLVFSQGNKKLCAPRASHLGPNEASIFAVLVLLALSGLWTLLFL
GRYSMFLGWIDLIKRKTMRSGEFVSADARGGASSRAYEMINPSRKEEVKTPDLLLSSSPS
HLSMSTLRFSNGKVDSEAYTREIKYTSPALSFSTPRPPSASHNNQHHRYTNSQDWNPQSS
FARSGPGGPYWYDETNP
>tr|Q2HD40|Q2HD40_CHAGB Putative uncharacterized protein OS=Chaetomium globosum
GN=CHGG_01864 PE=4 SV=1
MANETMSCPPPFLLDSLYGDGGYWAYPDSFQTMTEGANWVAVASTVCCVFLLLSWAVLPV
EKTYRHYLSICLTAGVMFMNLGFVLPLAGNPEQCFDDITPNSMRTGSLCAASGFFLIMGG
WAGVMWIFLRALSLHLQICWQLVVGRNFMWFAQAVGWGIPVIGVVIAFILSGVSFRFGPT
CHINHKNSLADLWIPLLVFAGLTIIIQFATFGYCIKVYLASLADNSASTEGSGMPSYTNS
IRTMTPKQAYRRVRRVIALQWRGIAIVLIIVADVIFFSIIFVFQDNTVEAVKHDPSIALP
WIICLASNGGDKTLCLDEASGLVVNMATIGAVLFLLAINGIWLLLLLGRWSMVTGWRDLF
TAVPQRSKREFVSVDARLDDLKKDTRSYEMLSRDTGKTMDDSVTPSVVTPISPTHARSPT
GSPINHDYMQMPNPDGRRTPDYFGNTARYHTPARSFSSPRPPQQTVTWDARETYARPTSP
PFTQQQKDRYVNPLGMNRI
>CIMG_04675
MALDYSKNGLCPVPFLQEDLYPAEGGFVHGRSCAIQGNISCCLPCPQVDWRYKDDFMDKT
AVANWLALAVFVVNGFMLITYAVLPVKYTHRHYLSICLIVAIMLMELSFIIPLGAQPQQC
YNAITPNDMKSDITCAFTSALILGGGWSVILWSFCRTLSLHLQICWDVVPGQKFFISTMA
FGWGIPIAGVTVALAVTGSSYRFGSICHINHDKGLYDFWGPLMAFAAATLIIHLGTLGYC
IQVYVKSMLDNNPTTDNSSTLPSYTGSVRTLSARQTYRRVRRVLQLQWRGVAVVLTILAN
VIFFTIIFLSLDNSARRTPENSIKHRPWLECLVIAGGDRNRCVAEASTLGPSEAAMLAVL
ILLSLSGFWTIVFLGHVSMITGWFNWIKEKLRPNKEFVSMDARVTGTQSRAYEMLSADRQ
QSLKSPEPLLSRARDSDNSIYTMGEPTYTLDATADNPAREAKYNSPPLSFSTPRPPSASR
GFSPRDWDPRSTFAPSQGGGAHWYENKNSP
>FGSG_01861
MTQNLDEKHLDALSIIERVCSVFSLLGSIFIIGTFLLSKAFHKPINRLVFYASFGNMIVN
VGTLMSRSYIGDSNSVGCQLQAFLIQMFMPADAFWTLTMAINVYLTFYYKFDARRLRKME
IYYLVACYGVPFVPAFVYIFIKNADGQRMYGNATLWCWVSREWDIWRIITFYGPVWLVII
VTFFIYIRAGSTIYRKRRELDGFSSADRDLAYGGGDHITTLKTTEVSVTTEVVKPDGILL
QPISGRIPDCDNPSATNGNYSVHISAQPSSGDIVDEMTPIDREQTRASIQVPQYQQRSAA
QTNRRRNRELNNASWQYTKCAILFFTAILITWVPSSSNRVYSVFHQRSSKPLEFMSAFVL
PLQGFWNALIYIVTSWSACKNLKNDLRMGQRPDVTELVGGMRPEVGPNHHLGHHRHSLGH
IRRSNKYETESMTELANESRPASNDERREHESV
>FOXG_00532
MANNTSGVNLCPPPFWDAALFPSEGGFIDGRLCQTVATIQCCLPCPMTDWVYPDRFDTLT
AIANWVSLFSQICCIFLLLSWAFLPVEKTNRHYLSICLTVAILLMNMGFVIPLAAQPEQC
YNTITPHSMQTSKVCGASGTFLLLGGWAGIMWVFLRSVSLHLQICWQVLVGKNFMIFAQA
AGWGVPILGIILALVFSGVSFRFGATCHINHENSLADFWIPLLLFAGLTVIITFATFGYC
IKVYLASLSDNGASSEGSSLPTYTQSIKTMNPRQVYRRVRRVIALQWRGIAIVLIIIADV
IFFSVVFVFQDNVVQSVADDPTKAGAFVKCLFQEKGKKEPCLDEASSLVINEATVTAVLL
LLALNGLWLILFLGRWSMVQGWIDLIKKPFTRNKKEFVSVDARVDVKNHPRSYEMLSRDS
SAAVTPITPVKSPESGRRTPDYFGSTARYHAPVRSFSSPRPPLTGRETGDSYPMPTYSKE
MNPLAMNRT
>FOXG_04274
MSSAEHLSNSQLRALSIIERTCSVFSLVGSLFIIATFLSSKAFHKPINRLVFYASFGNMM
TNVGTLMSRSYIGSPNSVGCQFQAFLIQMFMPADAFWTLSMAINVYLTFYFKFDARRLRK
MEIPYLIGCYGIPFVPAFVYIFIKNQEGHRMYGNATLWCWVSMEWDIWRIITFYGPVWVV
IAVTFFIYIRAGSTIYRKRQELDDFSSTDRDLTYGAGDHLGTIKTTEVSVTTEVVTPNAI
HLQPMGGRRAPDPSDPSSNAYSVHISAQPSSGDVGDEVLPIERQQTRASVQVPAQQQQRS
GGNPARRRNRELSNAAWQYTKCALLFFTAILITWVPSSANRVYSVFHTKNSSVPLEFMSA
FVLPLQGFWNALIYMVTSWSACKNLATDLRMGRRPDVTELVGGMAPEVGANNARTMTSHH
RHNLGQFRRSNKFETESMTELANESRPTSDDERRDNVRV
>FVEG_07395
MSSAEHLSNSQLRALSIIERTCSVFSLLGSLFIIATFLSSKAFHKPINRLVFYASFGNMM
TNVGTLMSRSYIGSPNSVGCQFQAFLIQMFMPADAFWTLSMAINVYLTFYFKFDARRLRK
MEIPYLIGCYGIPFVPAFVYIFIKNKEGHRMYGNATLWCWVSMEWDIWRIITFYGPVWVV
IAITFFIYIRAGSTIYRKRQELDDFSSTDRDLTYGAGDHLGTIKTTEVSVTTEVVTPNAI
HLQPMGGRRAPDPSDPSSNAYSVHISAQPSSGDVGDEVLPIERQQTRASVQVPAQQQQRS
GGNPARRRNRELSNAAWQYTKCALLFFTAILITWVPSSANRVYSVFHTKNSSVPLEFMSA
FVLPLQGFWNALIYMVTSWSACKNLATDLRMGRRPDVTELVGGMAPEVGANNARTMTSHH
RHNLGQFRRSNKFETESMTELANESRPTSDDERRDNVRV
>MGG_00532
MAFNGCPRPFLNAANFMNTTGFINGRLCSEIGTTTCCLPCPMTDWVYPESFNVLGRVSEI
VAVVSTAACIFLLLSWAFLPVEKTHRHYLSICLTLGVVLMNLGFVIPLAADPDQCADAIT
PHDMKSSSTCAASGAFLIFGGWLGVMWIFLRALSLHLQICWGTVAGKTFMWFAHAAGWGI
PLLGITLTLVFSGVSFRFGSTCHVNHENSLAILWIPLLVFAGFTIAIQFGTFGYCVKVYL
ASLADNSSSTGGSGLPTTANSVKSLSPRQTYRRVRRVVELQWRGILIVLIIVADVVYFSI
VFVFQDRTVENIREKPETAKEFLTCLFLNPNNREECFDEASKLVMSQATAFSVLLLLGMN
GFWLLLLLGRWTMMTAWSDLFMSILGRRKPEFVSADARFDMIKNNRRSYEMLSRDTGKKQ
MDDSVSPSPGTSISMSPPPPAKQPSVGATYDRNNNINNNNDGSTPSGRRTPDYLGQAARY
HAPMRSFSSPRPPPTPQNVRWDSSEMYGGRDNNIPRDMGDVSPISMNRI
>MGG_11962
MEVRNSISGQRETAADSTIMAFDPDQRYILSTLERVGGALSLVGVSMIFVTFYASKRIRT
VPNTFILFASIANVGACVASLIALEGIEQGETSPLCQTQAFLFEMFMQSDPWWSFAMAIN
VYLVFFWSTNPTSFRKHLWIYCAICFGVPAVPAFICLFYRPGGAYIYGDAILWCWIDNNF
NQLRIWTYYLPIWVCIFLSAVIYVAVGYQVFHQRNQLRNLTLSNPGKETSTSDVRDSAEK
NLTGHGSYYGTVTTEVQVTTMDHCCDAHTTHSITPPPTPPNNWNSNSNTTLTPPPCYHPW
VSTATFPFDLEACNGSGPSQTNFNAGTNQDSFAQPGPLPRPLSPCGNPNCHYANIPNAIF
PIPPPASPTTKRQATASSAATHRSSPPPQPQTFSTTSVITAAPRPKRRSTSRPSVLTRVQ
SSGHRITAKLRHMDPVKLAYLRTSFVFAISVLVTWTPSSINRVYNLVYPEQASYGLNLAS
AAVLPLQGVWNAVIYFSTSHKILREELEVASSRRPVLRRVLTWLRMIDPSSVHLVGVDGG
SLDRARSAGVVSGSVCHGGPSGAVPPAVASPAFERTTTRGGRLSRHYSSDAVEMNTRNPR
IGSNVRVQKGGQLDISL
>SNOG_04365
MSNGTQSSPLHGACPAPFYDASKFDLGGFVDGRFCAPVGRGLVCCLPCPMTDYLYPQDFN
TYYTVAEGLNVAGLVLLVFLLVSFLVLPAEKTRRHYLSYCLIIAAIFMALGFVIPLGAEP
EQCYNEITPNDMYSSLPCALSGAFLISGGLSMAVWIFIRALSMHLQICWDVTPGRKFFYW
AQGLGWSVAATFFTITITITGVSFRFGDVCHVNPAHSMSDFWGPLLAIAGAAMLIQVATF
GYCIKVYLQNMLSDDKTETQSSAGLPSYTTSMRTRSARAVYRRVRKVLWLQWRGITIVVF
ILVDVIFFSVVFIWLNALTTHARDNVQEMMPFLTCLMANPTDPSPCFELGQDLAVNESTV
IAILMMLSIAGIQVFVLLARGSMFSGWLDFFRGKFSKNREFVSLDARNLAEHSRNYELKK
FEDGAIQSPANVLTHPPEIAGYGQFRSDTPDYFTKETQREYVSPTLSFSTPRPMSRSATQ
VDWDPRSTHARGGLGFHPPEYDAKI
>VDAG_02846
MPLSGTQVTTIIALERTGASLSLIGITLIFVSYYLFKRLRTIPNLFIVFASVANIGASIA
CLIGYDGILIGEASALCQAQAFMLEMFMQSDPWWSLAMAVNVYLVFFFGASPASFRQYLW
VYCVICFGGPFIPAIVLLLARPNGQMMYGNATLWCWINSDWSELRIYTYYLPIWICILCS
ILIYFAVGYHVFHQRNQLRNLTFSHIKDANEVSMSEDNRDSAEKVGGSSSAGPQAQRLTL
TQNLTGRPEDWQVTAVTEVQITTGSPRPDRAIEIPTVPPAALTDSPQIRSAGHAPSWHSS
HERVPSPVISHTRFETMISSNPPPPPPRRSLLGYVKGGMQKFNAKLQGLDPVKLAYLRTS
FIFAISILVTWTPSSINRVNDLVNPGQVSFGLNVATAIVLPLQGVWNAVIYFMTSWTTVK
EEYHRLMHRRSVRRLDSRDDSRGRSSRLNVFRGHRDNHFDPSRLERGKRPRSGQVSEYEL
APPAKRGHGNVRAMRGSF
>VDAG_03157
MSNNLLGSGCPKPFISAAGFPPDKGHIDGRLCQNITETLSCCLPCPMTEWVYPDYFETLT
AVANWICVASVLCCLFLLLSWAFLPVDKTSRHYLSISLVCAVMLMNMGFVIPLAAQPQEC
INDITPHNMHTSGVCGASGSFLLLGGFAGVMWVFLRAVSLHLQICWQAVVGRNFMLISQA
TGWGFPAIALLVALLFSGVSFRFGATCHINHENSLATFWIPLLVFAGLTVIIQFATFGYC
IKVYLASLADNSASTEGSSLPQYAASARTMTPRQAYRRVRRVIALQWRGITIVLIIICDV
IFFSVIFVFQDVTVQAVREDKTIAEPWILCLFGSSGDKNKCLDLAKPLVVNEATIMAVLI
LLAINGIWLLILLGRWSMVTGWVDLFRSFRGDSKKEFVSVDARQDAKKDTRAYEMLSVDS
SAAVTPIDPVKTPASPPSGRRTPDYFGQTARYHAPERSFSSPRPPRSPPANDGWEMRPTH
VRPERRHSPEGFEDMNPLGMNRI
>VDAG_04611
MNTARKVNLGEETLDALSIVERVCSILSLLGCLFIIVTFCCSKAFHKPINRLVFYASFGN
GITNIGTLMARSYIGSPDSPGCQLQAFLIQMFMPADAFWTLAMAVNVYLTFYYKFDAERL
RRMEIPYMICCYGIPLIPAMTYIFVRNDNGDRVYGNATLWCWVTRQWEIWRILTFYGPVW
LVILITFFIYIRTGGDIYRKRKQLQDFSSHDAEGLANINELFASMKTTEVRITHEVIVEQ
PQGAIGLVPMERRDSALGATPPRMPNTDAYSVSITANGPHPRDSQGDVVLPIQSNSEGAA
RPATAAPNARRRTYEKNNAAWTYAKCAILFFTALLITWIPSSANRVYSVVHGHRSSTVLE
YMSAFVLPLQGFWNALIYMVTSWKACQLFWEDVRSLGRRSNRTSSNGFVRGEQFKLGGRD
RGAKMNYETESMTELAHSEPSRPESSENQRMSRGMGRPERAL
>AMAG_09540
MTTSSARQPAAVPRPRHWVALVAVIAVLALLLAPLVAAQKSTATTASQRAVVTTVPTSKQ
ADSSPLTPATSGSSAQCQTYSGELCAGIVTYPIPATIDLKAMAAKVSPLMTPLEMEALQS
MYPMCADAFRRWLCLSSLPKCDPQGTSTSAPTRVCLGVCNDVETYCREPFDLRNRPSLVP
KCSDPTVQAAIDKSSSCLAMANVTLGSLVKDVPCPQALVRNPRGERTKIDTCFGQCCLPC
PAINNFYPSGQIETLNFASMIVRCVSSVLSMYLMMSYLLLPNKRKHPAIIVLFFAVALTF
WMGNIWFSFPTPRQVQCATDSSSPNGFDPIIQATHANNVLCGIQGTFLMFFSHLTIIWAT
YLVLNLHMTAVWRSNFLERHFHVTTLVCWIWPIVFTLLAYFLEAVQYESGATCLISNEWA
NRLFFYPVACLIFPSFVLHLVTFFKIARASMRESASQEMSTSRGDTTTGYGGSGGGGYSG
GGGYSGSQTMSGGTGKPRGRHVVKAVKVQWRALMLAFIMLITFSAFWLFYWFELQRFTTG
KRGKEAWFVEWVKCMIEDKSQDECAQSVKPHVPAFPLMVLSDMMVATGGIWIFVIFGARL
SIIYEWRTWFADTCGGRRNRNRNDPYANYT
>AMAG_13158
MTTPSARRPATAPRRSSPWAFLALVALVALLLAPLAAAQKAASTTASSAPQRAVVTTMPT
SKQADSSPLTPATSGNSAQCQTYSGELCTGIVTYPIPATIDVKAMATLVAPPMSQLEMEA
LQSMYPMCADAFRRWLCLSNLPKCDLQGTSTSPPTRVCLGVCTDVEMYCREPFELRNRSS
VLPICSDPKVQVVVDKSSSCLAMANVTLGSLVKNVPCPQALVRNPRGERTKTDTCFGQCC
LPCPAINNFYPSGQIETLNFASMIVRCVSSVLSMYLMMSYLLLPNKRKHPAIIVLFFAVA
LTFWMGNIWFSFPTPRQVQCATDASSPDGLDPIIQATHANNVLCGIQGTFLMFFSHLTII
WGTYLVLNLHMTAVWRSNFLERHFHVTTLVCWIWPIVFTLLAYFLEAVQYESGATCLIDN
EWANRLFFYPVACLIFPSFILHLVTFFKIARASMRESASQEMSTSRGDTTTGYGGSGGGG
YSGGGGYSGSQTMSGGTGKPRGRHVVKAVKVQWRALMLAFIMLLTFSAFWLFYWFELQGF
TKAKKDKEKWFVEWVKCMMEDKSQDECAQNVKPHVPAFPLMVLSDMMVATGGVWIFVIFG
ARLSIIYEWRTWFADTCGGRRNRNRDDPYANYT
>gi|145530411|ref|XP_001450983.1| hypothetical protein [Paramecium tetraurelia
strain d4-2]
MNDLIVPIVTVVLSLISILSCGFVIYIYGRFRELRNDQFTIVLQIILFDLIYDLILFSDSIGYLFLRNST
FQLSEKPVLCQAQSFFSVYSVLSSTFWTSIIIHSLYISLRESEPNQYMQSYYPGLGYGIPLLISIIPIII
DAYGQYYPMPQTNCFFDIYNENMELYILVFFDIPIWTMFLYNIIVIILVIRRINQNSTINQSLYSLFMYP
MILVICWIIPGFVNIIGVKSVIWKSINFGLGSLIGFFDAYWYCYTSLSDRLTFENGKMILRIKENAEEQE
LPKI


Glutamate (7tm_3)
>gi|4163099|emb|CAA76688.1| metabotropic glutamate GABA-like receptor [Geodia
cydonium]
MVAFAFALNKTFNDLKQQSASGSGNLMEDSITLTTKNSVFVERMFQHLQNTSFAGLSGKTVQFDEDGIRE
INVLDMVQYQWNNSEIDRVIVGEIRVEESLVTHYLPPFSHENPGMWPDGIPNDGIPIENVVTVSVPLTVV
YVALAVGGLVFAIVCVFFTVIFRKRKLIRLSSPNLNYLIGLGAIILYFNVITLVIPTTDTVIAAILCNIN
PWLTSLGYSLCYGTILAKTIRIWFIFNKPRVPSVTKSIVIKDYALALFVVSLVVIDVIILGIFAIVEGLR
GELAVHRTSNKENIEDTIGPTCEFHQYYLYICKSKGQVALFTVLFGYKGLLQVTALILAFNTRKVKVKGL
DDSKYIAAAIYVTSIVLAVAAISTYTLRDYVNIYPAVVGIGFLLGTTMILGLVFVPRMVGLYQDPQGDNI
KISNSHGSHDVPRRDSAYSPDAEIRRLKQRISELEKNIQPSQMFPMGTTVSVSNPDYMASSPSAAERYQN
HQLHICASSHDSTRDNPLTDTKRNVVRWSDDHSPQTPL
>gi|326426601|gb|EGD72171.1| hypothetical protein PTSG_11558 [Salpingoeca sp.
ATCC 50818]
MAADSGGNGGGGGCGGCGGGRCRKAPSKPPLINMNAVFFMVVGAVAGIVLACPCHVFPGAAAAAATTSAT
TTLVMSAGWSGHVLPPESRDEGEGRPSLVLSSRQPAGDIVFGRVLPSSPSDPFLAAFGIQEYLTAMRRLK
PACVLAVHPLDARAASQQPLFSPLQRLPCTTFSATVNDTLRVYTRTQDGVTLHVFSVAPSDCSGIESSTT
SACLRVAADKLLQAGAEASATSSDGVNVLLSYFPPSITAQLMESVQASMTFAAAVSRDTSTRAPTSQQPL
TFAGDVTHAVWLPDTAELTLTLAVTGNNASNGIVLSWSRSPYKPPACPTSASSSDAADAALCDVIAEETQ
RYGPGIDAQLNSSTRTFPAPAWPEATCGFYGCQTSRLLGRALSTLLGCDIAILPATATFLQLGMLQGTVH
LQDLQQALQHHRIAVAWLSELQLVRLASVALFTDALTFPGMAIATTAQGERIIDVAFAGRASSTGFTAVH
RVCVPHNTLTTTVRSHVDQTPIAIPADTTLGEVVFAFLRGVNATEPLTSAPETSAVDRPTSANSRVCAYV
HKWTAQAATIHDTCTGSQALTYWEWHITPPGPAASVQVAFAGAQLDPGTLFSMTTPRWPVPLHGDILPVT
LKLLSKDLRVSLLALGDPGLLPVTITYTSSPLCPAGFESAINATETCVRCSPGTFRASATEETNTCAPCA
PGTHAPEPGATTCNPCPPGFAVQEAGAEVCKPCSVGTYAETPGHAKCLPCPPGSSQALIGQPTCTPCERG
FAAATPGLITCTPCPPGTHAASKGTVTCAPCAPGTFAATSALAACTPCRGPDVALDFVGEFTNETGSAVC
RVASARGFGRTDFNTCTTTENACECLPGRLPPDCKLPPIYLDYDNGVAILLVTFNCIALTITIAVAVLFI
RWRNHVVVKGTSLVFCLLILLGIAIGLCTVFVLVGELSDTRCTLYAWLNAMSFAFIMSNLLVKTWRIYKI
FFSSLSEQQQLDLSETRMIVRGLTYVAVQAIVLGVVTLLYPIRTEVDLIENDPFAERRLVCGDGLEVSIT
TLLCNLLYLGIGFSLLYKTRQVRTDQFGESAFVILVLLFSGVIVPGVALTLGMTGRARLLFNIISTGMTS
VLALGTIFFPKVYGVVFNESFAGDEFLTDETAVNTLDGGFFDGTGGFRRESMYPSRRGSLLPSRRESMYP
ARSPRHSVYSNRSNRSSARKSDFELAFLLEDAATANGGGGGNRRAGPTLTVDDAHIGWKGQHSHSRSARP
PIVLSVGSSQEEDSDSSDNERVLTVPCNSTSKPQNGGGGGGAGAHFMVRVFDEDEDVEDGSGAGACSGGT
TKPEVRIENGGGGADDSDDDDGDGDSDDVQPKTDKNKQPERQDAAAEIAVHDGDEEADTRGSCHAAQAGG
AGLGRKGVTRGSEAERPQSSDDDASTRSEPQHGSGGEDGQLPKHGGQQGRRRRRRTNRSERRGGNRRKGA
RTSADSSISSSPPSSSSLLPTGDSETETRGASSERDQQTQHRQERRRHKGNGDEGQGGGDDDVDAVEPTR
LVEVLSAGEARYIEALLVRQVQALGSEKVTALLSRHAQRNRHNHMRGQASLPLSAAQRPRGPDGSHHHPN
RVRSLQHEGGARVALEDLQPSREDHQQQHRVGGHGQRDRDYGSGDDRRRRDADSGSHVSSSNSGSSVSAR
GGSGRVVIGERARKLAARMNEQVRQRAMTTPSRPRGTANAAAATSPSSSSTRRRGGDGTGGGGSNRNSGG
YGGGPSEYKAVFRYTNKVTGFTIYAGQTLIAYEPPRQRLVVGVVKETGERGAVPLAFLAHLTTPHSTKRQ
TSSLRSQNSRVHDDAAPQGSIHRTSQSLRETTSSITGADVGDRPLARSQSAKSAAEAKHKPRKKSKKRSG
DAHGERGLGDDDSDDDDEDDSVQHTRSGTFLKTVKRALRRNRTGSNSRRTARSDGGGGGRVVHRMQQRSM
DASATGARRQAHAQMGMAGQIRSRSNTTTAAMAPRRARSQQYQQHRQQMGGEGSGEQRSLAMRNQWGSAV
SRAPAMFGAVQYPQDHACASTQRSSGGGGGGGGGGGGGDGSEGSDNVDDSDDGAYTGFTGLQQFAVGSGD
EGHMSANEARKTRTTAADGSACGGGVGGVGEWMMTESEAGWLAQKGFKRNAAFVGANQRLSVRGEQLVSD
DDDDDWDECESMI
>gi|320170579|gb|EFW47478.1| predicted protein [Capsaspora owczarzaki ATCC
30864]
MAGCAGALRTDLEPIRLAYGSWDGAIVDNILATILLEEKLGIPAEIIDLAGISDENVIEKLGLGEVDAYM
ELWGLDDVLDDYIALKTVQNLGPLGFVARLGWYIPDYVANISRSMTSYDASNISRSMTSYDAYYFAETVE
IFQRETINSSATTGDTLTSLSVADSVDDTLNSDVCNPSNGSATLQDCHDALSALVEQVRETYRLQENNTQ
LITFWTPPPYWLPLDETIIRNLGLPFNATVIPMLPEEADDVESAIVRNIHEAYAARKPFITYFYKPHSIF
SSISGVGLRRVTLPEYTEVCATLGDGYNCDYPAEVVKKVAWAGLKQKNSVAYSFVSQFSYTEYAQQDIVA
ASVYQNKTLEEATCAWLLNNRAVWESLLPDPDSLVTPTETAPAARITMFTLAGLIVLICLIMGLMTWHFR
RIRIIQSASPTYLLLILFGAVMSMLWIFLDYSDDPSTAQCTARVWMRHLGFSIMFSALFLKTYRIARVFK
ATVTKSSPLNDRRLFYHFLQMNAVVILILIIWTVVNPPHAEQLISGNESYLVCNINWWDNAMYILEVVAL
GGLAVVCFSVRKAPSAFNESKFIALSVYNWLVVAVILQIILRATKGNATFFFIIESLEVLLTVPIIVGLL
LVPKLYLTLKGKGGEVSTSSYRANSTPRQHNHTPSGEPSSAKQRRDIEMSSGNGSDTAGEQNNSPKRSSS
IEPAPAPSSKADLKEMNALRTENARLLKETEAMRLQLMRMNNPHAS
>gi|320170504|gb|EFW47403.1| hypothetical protein CAOG_05347 [Capsaspora
owczarzaki ATCC 30864]
MVHTTTRCRGLRLLPGAALLLLVSLLAEVVLAPPPPSAPGTASPPASPPPSASPPNPPASNLPSSEPSSF
AEPGGGSPTGPAQSGSLAASPPHSGIPSSPLPPPLDAASSSMAGPQPTASASRAAPTTGATGQQPTASPG
SGDGGSSGSPVKLTIAVVIEASGVAGRRQASIAHAVNLAITHAMLGWPDGLVNATVFDFANKTDAQYEDA
VFDLLQQGFLFIVGGGSTPGQRSATDQALYRFSQLVSGTNTSGSGSGSAAPPPSSSSVGGMASSPAPSSP
PSGSPAPPPPSSSPPAAPGRRRQQRQQPRRREAGEAGPVLGVYTPFDIRNSRFPALVVNPFLQEGGACKL
ATLQFGSLPNQLLEPLVQWLGYNADILRGTDSDDASTAFYLGQADSFAFAGSTGDAFTSAVGAAIADVFA
AKGAKLVAEELCADDQCSNANEMLVGITSAYGADQDDIIIVSTIDSSRSLEATRAFYTAVQALNTAAGPS
GRQIIVVSLTLSEADINALPIALTKGHAIVAGYLAPTVSDAIAHLQQRSADVTSGTSASLSQSTANPSDL
ITDESAIFVKALHDMYGSQMPVITDVMEAAYTGTFAVLREIRGQLTKGDVSPETAIVQVLGATIYSPAGT
RALGATLFASRQVYIARTQSQSPDALGRTWKLEFMDVLKYAFVGEPRNLMLLRANQQLQAASDLVLETCD
AVFKKGDLFSPDTPRVRLDVARVAVVLSVSGALSVNDREVFDGVLLGLQQIQDSGGIFGYTLVPVFYNPN
SSLPLVLEHAASIANMPVASGASGITTTFLGGNSAARRQVAAAFQDGDHLAWYPLFHEGQECSQSLIYTG
AVPSQIVEDTVRYFVRRTRERPDLSIFLVGAGDVFSQKINAIIVSVLAEYSITVTETYVLKAAPSIHPFI
QAVGASSSALIYSTVIGSASNLLYRSMSAAGLAPPVHVIVSFTLSEPEVGVIGAEHCAGHFIAASYVQPV
FRSSTLAPSVSPSSTASQVFQQYIVANASVAPFFAVSDALDESSASEDGLLSDHFLELFRSMYGSTRRVS
QGIESAFLSVMLWRQAVEAASSFESAAVRAKFYDTVYNAPEGLVAGQSSNHLSKQLYIGEVRADGLVDAI
WTRGSKTPIVWSTYLNDSFAYSCDFLADDDETDASPVATTAAIANLSLSDGSMNDYPFVEVLLIHSLSGS
DSSQTDFCALHAELLAIAEINAAGGLVLASSSGPVQILPRIFDTQSNASYSAEQLLIHLSDENVVQGFGA
ISAWTRSQVESAASLLPLRSAATLREIEAISEALTIPPSQKLVWTAAHDSGIFCSGTIASFGPQFGSRML
ALLAFLTQSKGISYISLAFEDDALPTSITIANTTHVLDQLVAALVSAEVTQQVVITQNLLQALNCTLVGV
VIYSAQDTEPSAIRQSFQALAMLHQTVDPSTRPFRFSKHSCISTISSASVISTLVLALATKPNFVGTITT
VAMNLEPADVTADCAGVLVLTDYLDTTATTENSVFTSSFYKASGSDNTLSQRCAAAYTAVKYWAQSANAA
ASIVPSKLQLYAYAQSFHAPNGLVRLRATNRATTPVYLALVNEVGTARLQFPSSNLVAAPSLEPVMLSSL
QSEIASQSSLPTKLSPDFLTTTATIWAAAANLLAETEERATCVFAAPVTSEAGDSAQQAAQAVYALAAVN
LLLVALTTILITARRTDRVVMAASYLFCLVILTGIALVTIAGVVVVAPPDRDSVICSSRVWLVSFSIMLL
FSALFAKTYRLHRLFNATSVRRSEGLTDVFLLKIIGLFLLCDVALLIAWTVVDRSMFAEEMDWERSTPLL
VVMNTYCTSSLPFVLANVAAIGLLLVWGAYLAWRTRLLPSQFNESSQIAFAIVLILFLGVITIPLNYLIG
GATSSSDDAPLVIIRGCVLVLGSMAILLILFVPKVHLILRPQLQAALANAHQAAVDKQQKKPGARVLIGR
AKPSDSPADSNNPGAGPNANGGASKPNGHNTAHGADGRHSSTDGESQSSSSHTSVGINSAMFLYPYSGMD
DVSSSSKTKAAKKKSASQAPTANGSEMSPETPKAPQQRFSEVQIGIQHVASASTLSAGSDATLNSTSELI
PMQSLSSSSGFLTVPGSPPTTKRLSNGTHSAHSDPALSEPVSDSLRSRAHSMTSVDLALASSSAESNEYL
AAS
>gi|320170235|gb|EFW47134.1| predicted protein [Capsaspora owczarzaki ATCC
30864]
MSFDWMNLVRYRNDFKVEGQQQCVISVASSQDDNVVTWSRFLTDFRLYINPFLSIPDAVGPITGPAADYN
GNWHHWGLSFNVADGRTILTYDGNVLYNNVSAARASIPLPSTVAFVLGQDQDAYYGGFDSTQAFVGMIDE
LRVWKVARTPAQLADNKNLHLDAMATPDLWGAWSFDEGSGPLAYNDVAIPGGYSAPYHPVKLGGFSTSAA
SGCDGDDATSRTPLWADSTAPVVGSGPVRVRVSPTIAKPITLGAHSTLGSFTLAVGSYGGACPNLLLYRD
AACTNLIATSGAAVASSTIYAKSSAGFSGCAFSYTVTDADNTATGYVNVSVNHAPTPITQTISGAEDLSV
LRVGLTGTDVDGDLTSTSRITQLPAHGFLYTLNNNLQRGSRITSVPFVLPTEAGGVLYSAPLNSYSTDFD
FFTYDVADMNGAWSNSSATVRISISVVADLPKAVPNPFMVTYTGVEYMTVRDIGMNSVVSWTGGFTMEMW
ISMTTAPTGQPYILMGPALASTSSSSFSFEIVSGSLLALRHLGSVVAVQTVGTVPLNVWSHVALSLTGSS
ANLYLNGNLVGTAVLGSTLSSVATSGISIGQYFVGSLDEIALWNTSSRMTADFFLLEKVSSTRRPNLVAA
WPLDAGIGMTALCFGNSYFGCSSTAFFGNGSLSAAPLWADNPGALVPSFPNFGTEFIEEDTEQIIRLSST
DVDSESLIVGIVVTSLPTNGKLYQYVDNGGGAYSRGPLLDSYKYWVSEQEPAKTWVEQVAHQPGVTVLGV
TGDTSLKFSTQYLGSTYGVLALVGGPSAYNPGISARHEPTNTWIPVWEAPARTELYDNLGNYMAGSYVVF
QPQACQPAWTADVYRVEIATHLIPGWNEIDALSMTGVPLVRAGVVNDPLGRLIFVPDADFDGVDQLSFAA
SDCLPSLDRQTADQVLTLNVVGTSDAPVLTPTNFDATVGSVLAIPLPVYDPDSSDVLHFKFNTVPSVGTL
FVTHNLSDTTFNVNSTSTTTITAGTVLVASPQSARSLTVFYSQADQGCVSTQFAFTVSDNASRATATPYA
PAVQVEINFACPTVNTQTAYADSDGARYFFVVLAAIFILIAFGFLLFLMRNWSSRIIVASSPTFLALILF
GALLSYVWIFLAAPTPTDALCAAMPWVRHLGFCFVFGALFLKTYRIDRIFNNDAIKRIRMKDTVLFHYMF
RIVLMFALYLAIWTGISRPISEVRVDITSDQTNQGVFVTQQLVPRCSSNWFDSAILIVELMFLIWGLYLA
IKVRHTPTAFNESKYIVVAVYNFVFVAVVLQIILQTAIKDRDIAYVLESIYVIFTVSAVVLLIFVPKVSL
VRNGGIAETRESYTHTHSAPKQQTMDKQVEMIDRHRSTGHNNSTSHHSNNESDLEVGTTTVQPAPKTDNM
LRSENKRLIREVERLKQDLMTLGNRHLATSTAQR
>gi|320169536|gb|EFW46435.1| predicted protein [Capsaspora owczarzaki ATCC
30864]
MDNSTLRSAVDDVDAILQSEACNLALNASAVMQDCNAAIEYFLTNIRDRANLEDEGAPITMWTVPDSWNA
LDREIVQGLELNMNVVCPVPDLGPEATLNAIVQVLGAAYYLRQPFITYAGKPHFAFADNSPIRLRRVQLP
EYQSHCNETGVYRCGYRGKPVIKLASSKLSSKNSVAFDYVKQFSYTGDDQSNILGRVYFAGLTLEEASCE
WVQANFATLEPYLPDPSRLVTPSEVDSGLRVAFLVIAALELALFVAMALGVVHYRRVRAILSASPKFLLL
MLLGAAWSMFWILFSHQETIVTGFCVARVWARHLGFVIIFGALALKTFRIASVFNLKSSKAPHLTDRVLL
FRFLLIVAYGCVNLVAWTVSSPPKASTLISNNQSYQVCEVTWWDTAMYLQELVAMIGLALLCYRVRKAPS
AFNESKYIGLAVYNWIVVGVILQIILNSTTGSADFYFVIQSLEVLVTVLTAIAILFAPKFYLIFRGKGND
GSTSTYRGSNQGGSHPKTSANAGGNGSGSNHKSGGEMEMSSGHEEEDSSRVDKFIGKQAVQEVKALRHEN
ARLIKEMESMRTQLLRLHNPHSDSLE
>gi|320169370|gb|EFW46269.1| hypothetical protein CAOG_04237 [Capsaspora
owczarzaki ATCC 30864]
MHTTTTTTTTAARTADRREPRDSAPLRLRRRGASTTGTLTLRLLGVLVVAACWMLADVSTTTNPDSRLLF
ASAQTTPSHILSVQMNLRQPYAIAGEHVVVDWKVVFNATTLFGIAANYLKNLASGAIPFFPLVNSTKTAN
SSTPSTTSGSTISRRERRDLQAQLSGVPPLQAASLLSSWSQLIDWARAVMYNYLIADMIALVPTVNTCIP
YADYHSPTEYSGLNPSSDAFVLSISDWNVPDRPPTASGTSIYAVPDVPTPANFFLTYYSPSLNRTASNMT
VPLPPWAAPGPGFYSTQLPTVTLSTTKCYLQALDAISAVQVPIMSRTLPIPGSGGNALYLSSLQRYPTEL
AQRNMLRGSNSLANALAPIVVYDSGSCVGADRPLLLKAFTAELWFRASAPDKQGLPDKQCCWPLLSTTGV
NGFDVSVITNNTVQFLTPFLGGSCGTIPGSRVGTTSSLLDQQWHHIAVTYSSNVKTIYVDGILTLSLQCS
GSAVSLDSTRLSIGRSFTGDQLDENFDGTVDEIRIWSVARSGPQILATLHRTLRIDEMADIVMYYNFDER
LELLTNIDYTGSANSRPATIRDRSPKQRDIVMGAETAGTTFDLRHIGRYVISSAPLAGARQSVLFKVSNP
PAQTGGGQVDPNDVRRDGPELFQDVTFVTFRTSPFQLMGRLADAQQSPLTGTSRVAIASVPTWPFQLEFA
NGTVLKGPVPTDANPRWFLQSEKFVISYTNSLPLPENIPRVTVKFFVVDPTTQARSAYGYVAVDNVHNTA
PTVGTAGGMLHCTGNSFALAQDFALPTQLYGNVRGTSPYTIEWWGYFFAQEMDGVVYSFASDVDGQWCNN
PGDCFGRFMASVPGSSGGAEIYDGWNVTNSDGYVSVASSGIRPLFGAWNHFAITSDGGLDGGVASFYVNG
KVVQVRPSFGSQADVLGLGLIDNLRVWSGVQPPEALQAYKDGAVPRESQHLLAQWTFDPEVTIDETIDLD
DLPTDADALVSAPSSCDISRFNNRLVFGACTPNTQPYCRAGDGQCAFNQPLRARPCFVNDTRDASDGVLD
GVMASLKPRLLMSTAPIGGYTSPVLALQGQNTTVTLTGADPDGDPLQFIIVGLPHRGQLFTVTGLPITVA
NGTLPIGVSTVVYRAPVSSGGINLTSFTYTISDGYVVSTLNATVRISVACAAGRRANPSTLTCELCSPGT
YRPEPSFKTFCLPTQLGYYQPQAGASAQLTCPPGHFQDEPSSASCKLCVEYNDPAPCIVSNDLAPRQANL
LVTLSGLHLVVCFICLVLVFALRKTKVIHSSSPLFLATLLVGICVLSVDTLLASRVQTAAFCTARLWLFN
LGFMIAMGALFSKLWRLRKLKNNCTLRAIKLSNSEVLVPVLIFVLVDCLILGVWTGIAPFHLRSEYDHEC
VSDEHTSFLVVMLCIKGALVVYCCYLAFVTRNVLCAYNESQYIALSVYATLLAGLVIYSIIFALTSVVHP
RTILLLEVHATLFVTTVVFFLIFLPKALRIAGLYKQSASISTLFATINKTSYRGTDVDLDDSTKTDTSGS
QAATAADGAGVSSTAAGAAAAADGAASVVASAARLRRLASNRSANESTQAEAHAQYLARLERNLERKELE
QQRQVAILAMARKHQSMAVTALRLSELEVQKLRLELEWQRTASRGAVDTRIVSVSSRGSIGSELSPTEMF
ENAAHEAAGSDSSSESKPGGVDIFASDVSALDESDQRSVKLSRSSSVVSNWRAFGDFPLDDYHQSSNV
>gi|320167983|gb|EFW44882.1| hypothetical protein CAOG_02888 [Capsaspora
owczarzaki ATCC 30864]
MLGCGSLYTADATTVLKVGVLTDRTGPGQSTSIMYETVFNTFLQFYNLGYLRTPMANYTVALEYRDFGGN
PNMALYHAQDLAANAHVVAVIGAGDMISVGAAALVLNQYGIPLLAYSVTTSLLSVPQIFPTFLRTVSNDL
QQAQYIAEFVLDMGWNRVAIVSSNGVMSSADSISVVFRDSALTGHPIEIVMEQPIISNDFKRPDFEMQQL
KDSSARVILLLTTEDDAINVLASANSLGLLGPDYVWIVPDLPLHIIPDSPLCDGLDSLAVDAFCDFSGLT
EMYNAGNVIPGSSLTCAGFAASCRFLKRVPSAEERLSLMNNMRGLIGVRGQIVASPAYVAANQMFMATFG
QPLLEYSLHAYDAMDTIVRGLENFTTTLHMNGIDNHNFTLADGPVLMEIMRAETFVGLTGLVTFSGVDRI
SNFEILNWAAPDNETLAPSLDYDVDGTLIDFSTAGFGWVLRGLHYYEHALQQTAGSEFEWYNETRGIVPA
STLAFFDNTPTIPRDYPCHAQCKPVQPGMPSSDGCSGPGADQCTICNNAIFNNTCVAACPIGHFSSSTVM
GQLCSACHNECSSDGCSGPAASQCVTCLHFYDSSSLACTNTCMNGKINTELSRASSVSSGLVCVHIDSLT
DAVIAVILTFTGVLLFLCGVLVVMIVVFRDKKVMRSASPTFLLLMVFGTATSLSSIFLLAVDNPTNDYCM
AAMWIRHMGFAIAFGALFLKTYRIAQVFRAKSSRAARALRDDRLLLKLFQLCLLFAVYLLIWSLAHPPQV
ELKETPSHEQFHTCDRDWFFFGLLIAELMLLAMSAWLCFITRKAPSAFNELRQQSLAIYNWTLILLILEI
VVNTVANDDANAVFALSSLELLLTQGFAVMIVLLPKAVAVLRGEGDKVNTSTHQAGSGPSGKHSGTNGHH
SSSSGEISGLDSMSGAEVKERLVAAVKETKRLMAEVEQLRNVAVGSGNRHLAPSASKEKSGKAKFAGEQR
PRGMSVDTGYGGSLGGSIMGISPSTSSQPSVEIDMHQITPPTPTLATTVELTEDDMM
>gi|320167479|gb|EFW44378.1| predicted protein [Capsaspora owczarzaki ATCC
30864]
MHTTHKRFRAALLCGLALGLLAGPATASGGTPFNFTILHTSYVDGRVEPNADGGGGFARFKTLFDQVRSQ
NSVNATLVINPYNFLGTETFFQVFRATSKLTNYTNEVGFDFLGMGAGELFYGPDTLNNFLTNCTATMVAT
NIDVKASHALASRIKSSVTKSVFIGGVERKIGIVGRAEESICSRATCGLVVVTKEAIGAISSAVASLRAS
GVDLVIMHSSAGISADTTLAAAVNGIDVIISNDMSMSNTIAGAAGPYPRTVLSPSGKPVIIVSTFETTSY
IGQLRIQVNPSTGTVTFLEGDSRFLAPCANDAAPTSNCTAQNTAIAASIAADSLTIASQLDIVIGWNTNT
LPGDTHMMCRDGECALGNLVADAMRWQMNGACDIAFVNGGSIRAPLQAGNVTQRLINQVIPFANTISTFI
LQGSVLLDTFQYSTALIGRNPAPSGTGRFFQVSGMKSIINTANPDGAKLVRLQVQNRFKQFEDVNPNQLY
YCCTNDFERRGGDGYTMLLNKAAQVDDNGPPLVSAIQAYIMQYTPVAFALEGRISIVNQTNTPPVVGTTC
QYAQTLSAESGSFVDFCSFSNATRTATSVTLTLALPSTKRSFKLNLSGITLSGADLLTVRAANASTPLQY
FVDGEYQPASFTAVSGLPSFDLTFISNSAQIQFVSSSAISDAHGLAMNYVSSPFCPAGFVLGSGSQCSPC
GLGTYSIAGDTDCTACLPGYISTTLGSKNCTVCPNGFYQPESAQSRCLEATGGRVTPSPTRAVCLDGYLF
NIDNGLCVPEQERNVGVTAVFVAFTAVFVIMIGLFAFSLYRHSNLKVFKGASPIFLNLILVGTLIALGSC
FATFSEVTEASCAVRQWFFHLGFALAFGSLYLKVQRISIIVNIKSSRILNLKDTQLLYKLGLMMLLMSIY
LIIWTAVNAPVPEVFFNSDEYYYVCSDSWWSHALLIVELLLMLTGVYLAYRVRNAPAGFNEAKLVGFSVY
NWLTLAVVLNIVRLTTTPTLDAKSALEALNVFLTSFVMVCVLFIPKIYMVVTGRGNEIQWSSNTVVPGPS
NVVMHKSALAPTGTTTPESPRSFKMTGAQATSQATYVDATTVAGTAMGDELDDDDSSDKSSDRSSNRSSA
STVTQLRAELEQLKAENQALRTRIQELDGGRAIQVCVQGSEVAATSTTDEGATRV
>gi|320167230|gb|EFW44129.1| predicted protein [Capsaspora owczarzaki ATCC
30864]
MSRFPILPASVLAVVVVGLLTSFATAAIDPAPDNLTGPCYALMGNWINGSAPINPFKPTTCTGGFYTQGS
ANHTPCESQPTSTANPNVFLVDLVYTPAPTGGSANSTVTNKRSYGTATITNNGDPLGTDILTLVFAYAGY
SGRPDETTAAVPGFFTVVSWTRYARLQPREIDVITQVCSGSQVVTFQPGLYSLGWDIITANAASTTMVFQ
AAPSSTGPEDTMFEINQGLTTSLVTLNTNYNYTFNGIGFRNAGLGLFMTAANAILTLNNILVVNSTATAT
VMPKSGVSGVSCQVYIRNSRFINNQVNTDFGVVYVKNTQYLEITDSVFINNAAGRSGGCVALADDATALI
ARTTFTGCSAGSPTTTGIGGVFYGTSADSVLTVRDCVISNSIASTAGVMSFGGTVVFDNNTVTNSQSYRT
AGCFALSGQFSISNSTFQGGSSQSSAGFLSITGAGYGTVSNCLISNFSSLWAGGVFNLESTTSTNPLTLD
ISNTSISNCYGSSGGVFALSYDRQVRCTQCTLSGNSAESGGVVQALDNAIVTFVNSTFSDNAALSGGIFH
GSNYAYIGVYSSVVTNASVVDHGGAVLLTSDSTFYAEHSVFDSCTAVEIGGFAAVSDLSSMTLINSVVRN
CVSRDSGGAIAVTAESSLTITSSTFENNRAFGDGGAIRATGTSTIVIANSTFNDMDAQRGGAVFLGGYAQ
LTVSGSTFSNNTAALIGGGIAMLDLSEARISNSSFESNLASPVADTPDDVTGLSVSSFTNSAADATGGGA
VALTHISSLTCDQCIFFDNAAYAGYGGSVLVSSSLSSSRAVYIAATDAETHSIPTFLSANISSSIISFSA
ATLDGGGIAVRGGHVTLTDTTVSYNKAGRNGGGISYIVRENEPSQLRLIGSVVLFNNTASGFGGGAHFDQ
LVASATTVEISAEAQLTSNQASSGGAFYLASLDAFAPIWLSGDANSQLANNTATVYGAVSASPPVLVVPH
GAALPSTLNLQRGGILPTASFALLDTFESVVAISDGVVEFSLQDSHGNPVPVSVAHIGGVSRRPILGGIA
SFMDVPVFAVPGNYTLVARFVPSSSSTIDPSSVAPATSSLLVQECSGDDMMLYNSAGEGTCYASFERSDA
LRYVILAIAVLGALSCVLLLLFIVANREAPQMKASSPRFMCIIIGGCIIAFILVATLVPNVTDTTCTVHI
WFGHIAFTVTFGALFFKSYRIAVIFNNRKLKRQLSRTSDRFLLTMVSLIVGGMVTYLIIWTAVDRPVRDF
HIVGSEVRVLCSSSSTLWVVAVYIAEALLLAFGAIVAFKSRRAPSRWNESKFLAFAIWNIFVVVVIVMPL
NYLVDTSNPDTQFLLTCIGVLLAAFGTLGLCIVPKVHSVVSKAEVAESSADRKHDSSSTAVEMTQARSKL
QVSKLEGDLQLNKVQLEESLRLNEALDQRNKDLEARVTGLLMDLAQARRSAALDNTQSSAALISKE
>gi|320166559|gb|EFW43458.1| conserved hypothetical protein [Capsaspora
owczarzaki ATCC 30864]
MNQPTVFSLLVAITIAATASAACFPPNERRALRTDLAPLRIVSNAWNSSMISATIARIILEEKLGLPAQL
YGMYGTYDESFAALSSGAGDFLMEAYPKYTQYLIDEFVTDRRTVVYVGPSGIIGETGWYIPEYVWEVSTI
TDSYIAYYDERIQAMFRLNTIPVGFQLDNTTLRSAVDDIDLILESPACNAALNASLVAADCTATVEAFLE
LLRVRANLEDHGTPIPLWTMPDAWGTLDRVIVQNLSLNFNVTCPVSQTLGVDETMDAMVAVTRVAYIARK
PFIQYWTKPHYVFADSSPARLHRVQLPEFDLSCNVSSSAYRCGYENERVLKLMSSKLVAKNSVAASFVDH
FTYTSQDQSNILGQMVFNGKSLEEATCEWVIANYAAMEANMPDPSLLVTPTEVSPALRIAFIVVAAAELA
IFVLFAFGVVHYRRVRAVLSGSPKFLVLMLLGASWSMFWVILSYQEEVTPNLCIARVWARHLGFAIIFAA
IFLKTWRIASVFNIKSSKGGQLTDRVLLYRFLLIVGYATVNLVAWSVSTPPTTGTVVSNNESYLVCKVTW
WDNAIYIEELVAMVALGLLCYRVRKAPSAFNESKHIGLAVCNWIIMGIILQIILNSTTGTADFFFAIQSL
EVLVPVPIAVMILMAPKFYLILRGKGNDVATSSYRGSNPNGSHPKTPSANAGGSGSNQKSGDMEMSSGNE
SENGRTAQLSGKAAVQEIRSLRNENTRLLKEVEAMRTQLLRMHNPHSGNAV
>gi|320166544|gb|EFW43443.1| hypothetical protein CAOG_01487 [Capsaspora
owczarzaki ATCC 30864]
MTRPQSSSLFTLMAVAMVAMVVHQPAPASAWVQTCTDLFAGSWTGTEDKYSTTVDFRYSACSLASNSFWN
SVSQTAVPTSSGSAVNIDITTTSQTILAVAYFSNNWDDADNQRLTILYPDTAVTTTRPAVGQTGAAGVIT
VELQRAGGTSGLTDTLRSMLCNRQTGDVLMLPKGTGTYLNPHTVATTTTMTIKSYSGNYADTRISCFNLG
SNNAGKGFIVAAGASLTIEGVWYSGCTTAGVEANAANTRVTIINSYMSGHGTASVSGGAVSSTNTVNATF
INTVFTANRAATGGACYLLQGSMTAINCTFSNHLAGTMGGAIALRNSLVRSNFTRCTFANNILTTGSFNG
GGHVALNGGWATFVDSTFTSGQCSGEQAFGGAFFVITLSSPPKDSDLVCQNCSVISSRTEVGAGAIAVTG
ASTVTLLGGRFIDSVTTYQFSAGGAIVLAGNARLFATGTYFANSFAYSGAVVSMQESAQAFVTDCVFADN
KARFSGGVFDLLDSTELTWVGGSVTNSSAESGGALLTSGTVRVVVDNVTFRRGYAAVWGGFALTASTLPT
EASLQVYNSRFLESSTDWGAAVLSAIASEGGSFDVPSALFVNCTFADNTGVIGSTFNIDEGAVITVINST
FTSNRAEFGAVAYVYATGQMRFEGSTFHNNSASSGGCFYVTNTGHLEIEDATFEDNFATENSAGVLALLR
STVHMTNVVAVGNEATEFAGFMTATQDSTVVLENVVLANNSASDYGGAIAAKGTSSLTCQGCTISGNCAR
SNGGGLHISGKAIVHLEDAVVSGNSAGLNGGGVFVQGSGTLTWVANATDDGSSVVHSSNLPATSSSALQD
LLAAEAAFPGSSNVDAWAASQLAVSACADNLATIDGGCVAMFDSAEFSALNVVFKGNRALASGGHISADH
GSKLVLSGSVLVDGQSTGAGGAISVESSGVRTSACVSPSSNNVGEASTIIVNSYILNNTAQTSGAGLAVV
GGHHALYNVRVSGNVAAESGGGLHLSPMLSRPQSELQVNATLVDVESNTASQAGGGVSATFSSLPTSWVQ
FVDSSISSNTALMGGGLYLPNFNVLPILLNTVVQNNQAAQYGAQTASPGVQLAFDASQPAPGTNGYTGGE
ISVTIHLLDGSGAIAAVHSVQIEVLVLNATDDVVFAGSQIDQRRLDGTFTSYPTRILGEGYKLLHSGVAQ
LTFTLYATTPGTYKIRYAATGGDASISPAEFAYVVQPCTSSNQAVVLQDGNPVCASVFDQNKSLRFGFMS
VAIIGEACAILLVIFVIRKREEPIVKAASPKFCLIVIFGCMLEFALIPTLVPDLTPALCVTHIWIGHLGF
AVAFGALFAKTHRIAAIFNNKNLARKLRGTSDSFLMSRIAIVVSAVSLYLLVWSVVDKPDVVGTTEVGET
ISVYYMCKSSNDSWSVGLYALEAVGLLYGCWLAWQVRNAPSRFRESKFIVMAVWNILVVSIIILPLNYAL
NTDNPDTQFMFTALGILLATFGTLGLIFIPKMYGLVTHMEPGVSLTTDKPTKSTSNKVVGYQGSFVNADP
HDSTHEVQHMAMSSIEDTTPIESMTTEQLEQYHLTNTQHITFLKEQLARAEELLAERAPKNPEDAV
>gi|320166447|gb|EFW43346.1| predicted protein [Capsaspora owczarzaki ATCC
30864]
MTSLSVANSVDDTLNSDVCNPSNGSATLQDCHDALSALVEQVRETNRLQENNTQLITFWTPPAYWLPLDA
TIARNLGLPFNVTDIPMIPEDGNDVEGAIVRNVHAAYAARKPFITYFYKPHSIFSSISGVGLRRVSLPEY
TEECAALGDGYNCDYPSEIVKKVAWAGLKRKNSVAHSFLSQLTFSEYAQQDIVAAYVYQNRTFEEATCAW
LLDNRAAWESLLPDPNTLITPASTSSAARVALFVLAGLIVLLCMIMGLMTWHFRRIRIIQSASPTYLLLI
LFGAVMSMLWIFLDYSDDPSTAQCTARVWMRHLGFSIMFTALFLKTYRIARVFKATVTKSTPLNDLRLFY
HFLQMNVVMVVVLVIWTIVNPPHADQLISGNESYLVCVISWWDNAIYIAEVGCLVGLAVVCFNVRKAPSA
FNESKFIALSVYNWIVVAVILQIILRATTGNATFFFIIEALEILLTVPIIVGLLLVPKLYLTLKGKGGEV
STSSYRAASTPRPHQSGDRSSAKRQDIEMSSGNGSDSVEQHTSQKQSSSMGPVPATSSKADQKELRALRT
ENARLLKESEAMRLQLLRMNNPHMSE
>gi|320166213|gb|EFW43112.1| predicted protein [Capsaspora owczarzaki ATCC
30864]
MAAKICGFNYFVNPSTGLDTNPGSAGLPFASLRKAIDTCATTGDQIFLADGTYTGADNIGLSLAYKTVNL
VGASKAGTVIDCGTTPGPLLVVALGASSISNMTIANCASSGAAGAITVSGSSTSVAFSNMVFRKCRSSLV
GGALQIALANASFTDVLFDSTSALNGGVLYVTSSLSVSLNNVTVYNATGQNGAAIMAYASTIVIRNTIVR
QCVASIVGVMYMSLSTPVWRRLFHSLLCHAQRRAGSSDQHHLFRHSNGDHGAVYVKSNGTVVLTNCKFFD
NVAISGAGVSVSFNGTVTLDNCELRGNVATYAGTAPSVTGVTSDGGGALNAAKAGALLTVHNCVIVNNTA
QLGGALLAINFAVVTITGANTLIANNTATFMGGGIYVEDVQTSVTMDNSYNITMEGNTALYGGAFASAVD
GALLMNNVIMRNNHAHQGSAGYVVGTLILTRGYFSNNQATMMNGGVVYYYSANHAQNCSTCVVLPDNVDD
TSGTPTPSAITSAPSQLSVSSSNLDFAAGGAGTPSNPLVSADLVSGTTIELDLTVRDALGNLIQSVSTNY
KVVATLSPILNGALVGYSAVTLNAGAASVSITFVGYLNSPFTLAIQVVDLSGALLASVAPLTIAFSTSSN
CGEDKTQQLTTVSNGLTYPICVPAELSTVSTSAFIAVQVVTSLCAVGTIVIFVILRRHLSHSSIRASSPV
LLQFMLASTVLVYAAIFLMGVDSGSDDNSLVSLSTVASNICRAIPWLLGLGFDLVYGAMLAKAWRIHKIF
NNRLRRRIMLTDGNLIKHIVIFAMHDIILNAVWVGVDPLGLEYHVLSSSSSGTTVTSQCRSDNFGIYLAI
YLAFKGAVLLAGIYLAIACRNVADQFNESKQLGFAIYNLTFISCIIIPLVLAIQASATVVYLIAAFGTLL
ALVMTIAIIFVPKIVLVYSGADTSVQNTSSKSNATIPRVNVSDASETQWAEINAHLSKLNAATLKRSAAD
FNDAFDSLAIILEHLSTAYEGSESRSHKSQGGPTSEHEMKSKVSNKASAEAVVVAV
>gi|320166211|gb|EFW43110.1| predicted protein [Capsaspora owczarzaki ATCC
30864]
MARSRFRPSVSSRLAWPRSLCALRCFTWHHDKRNLNPTTNPMAQWRCIVLALVLLAASTVATDRFVSSND
GDDVTGTGDQATPFASIRKALSVALDGDTIRLADGLYTGMDNIGVNLDAKDLDIVGESRENTILSCGSLY
GPAFDISFGSPLLSAMTIRDCYSPSDSGAVTVSGISVSASFADMLIKNCSSGSVGGAMQIELANVTFTDV
TMDGNAAINGGTLFIISSSQVVLDGVTLANSQGENGGAIYMAASNLLMRNSHVVNCSSLGAGALYLSLST
VNIYSTEFLYNSAQLDGTCVFTVQVQLVMHDCSFRYNQNVQSGSAVLITASNLVGGVQDKVANCEFIGNN
AGDHAALYVKNGGSVLVTNSTFRANIALAGPAISASTSGIATVNNCTMRDNIATPNDPLVTIASPVTLSG
GAICVAKSGAVVTIVDVVFTNNTAQYGGAIFVINGGVVTVSGTKTVIAGNHAWFMGGGLFVSDKKSKLTV
SNAYNMTIADNTATYGGGIAAGALATLTLKNVIFRNNFASAKGSGVFVVDTVAMTNAYFDNNRAGALNGG
VVNYNVPASAHTCPTCVVLANNQDNVNTGPAVASAIFSSPSQLDVTAHSSNLNFASGGNGSVANPYVSMV
ALVPGDAIGLSIAIVDALGNALPVVGSSYRLTATFDPSNGGALLGYAPVPFTAGGASSSLAFVGKFATSF
LLTIQVTDASASLIPTIAPLVFQFNTTADCGQGAVEHVATINPLVHYPICVDAELSTVDDGAFIAVQIVT
AMLAAATLGCLAFIRRNRSHWTLRSSSPLLLQFMLGASTLVFAGVFIMGVDSGSDSNSLASLSPTAARVC
RTIPWLLGLGFDLIYGAMLAKAWRIHKIFNDRTRRRLLLSDAQMLKCIVIFAFHDIILNAVWVGVNPLDL
EYKDFETKQSLVTFTTDCTSEHFGIFTAVYLGIKGAALLYGVYLAVMCRHVANQFNESKQLGFAIYNLTF
VSCIIIPLVLALDATATAIYLIAALGTLFALVVTLAIIFVPKVMRIVANKEETKPTSSKLTQALRVNVQE
ANAEQWTQIASFVSRLTSAAVHHSSRDFNDIFESLAAILMHLSHSLSYETHNKHSVFQSKVREEPNKSSS
ERKEGASNTSSSVEQKE
>gi|320165813|gb|EFW42712.1| hypothetical protein CAOG_07844 [Capsaspora
owczarzaki ATCC 30864]
MLGLALDQQGGLPAPDLPMTPAASTVASDDGDGAPLAPLAPLARMNNLRIPNIGLDTTLGDTAGIAGPVE
LGVPLTGDSPSNNGGGGITLGSGAGATDRGGGTDGTTSETGRGTMPISELDWLCPNATKSFGLTGNSPAV
PSKSGWILTSPNMPNLLLGGIPALASVTGFDFTFQSTSCYACYLRGNVTLYAIADTANATYDFLSTYPKF
NLQASPPSSSLGALQMYNLVTFPVFGRPPGPLVNRTTTTTTTKRQALPYTDPEDARLQMMRREDDADDND
SDECEGDCTNVRRADTASDSTEAKVPPFYFPAAGRFALVVLNTTGQVLAFSPPLDVALVTNSLSLVQGPI
ANVPPLVQPTQPLTNVFFTQVAYPVVVRGDCQSAELLILRAYDAGNNITQSFTAVLNGSVTCNQTYSYAT
FAVSLTTGSWRLRVHGSPMRKNFPMLALPGRFEFYPRSISIAGLFERGLSFGSLVADIELASYLAAFMLN
TNKTLFANVMPYTQFNLERQVTNCFDATVAVEATITSIQEQNVKGIIGPFCSSEAPAVTTVGAVYTVPTL
SYSASDASLSNKAIYPYFARLSGGLLLQARLMSETVHYFQWKAVSLFQFSSLRLDDLLRVRLAAYNVRII
GDVEANGFSDLTSKLLLIRAQKCRVILFGGIAGVVPAQNFVNTLISLNMTAPEYTWIMSTSFATPYGTAV
LSHPEIFPPLAGSFVFTVYPTYNQTILAEYSRLRFGAAPSTWGAEFATASRAAVSFSSLQYSSLPDLAYE
AVLAYAHAVHQLVHVNRTEPTGAAIKDALFNIDYEGLLGHIFLDANGDRQNTFAASQFRYFPKDNLNYTA
PALLITWDRQFHANISELYQTPDEFGNVGLHWPNGVVGMEPEDTPPAYVCTLPCINGTCIGPDSCVCTPG
WRTETSVMSFKLSAAECGAPICGGAYGSVCVQGTCIAPGQCRCFDGWRGEDCAERIIVLYQRSAYKAPII
LAFTLLFSVFALLLVFVLFLSPARRMLVLRSASPRFLILILIGCILAFGSVIVEYPYPVTTPRCVIRNWL
YHLGFVLSVGALLFKTWRVAHIYNARTTSQFRKIDDPKLLVMLAGLLFVFVFYLVIWTAVDPAVAELIES
NGVGYYRCPTSAWESVISGGELCLLLWGVWVAFKVRKAPTTFHEAKFIGMSIYNWLFTGVLVKAIILSVA
LNDADTIYILNGVFVFATFGVMMVLVFAPKLYLVVEGKGDAIYGTSVVVRHHVAPMEQINPRMQPFFISP
GELLSDDFVGGNNPVVNGPRPTPGSNSSAAANQAALVRLQDLFSRPGTSRHHSDDDDVLVEQNPGAVCMA
VPVARPGSSADAAALVELTCPGGGTQAPGGDPSATNNPVGSPNKLRRKLNFSDGSAFSSPTTATTATTAA
ISSPRSHRQSQPMDGGGHLHHRTHGRSGTTSPTVPGSPRHGAADRVLDHAENHRASPTDAARVAGAAATP
FNWDLLSDHDRALATGILHHLRGMGGRPQDDGNMPGLSDYDENVLLRAKCRALRLEIHDLRKHLAIASGV
EYVPSMAASPVFSSPNSRLQSPSERLSPNCSRTHQSRPIVLRSKFGMEFNSPGEHADDAVLPLEDSDSEE
YVTAV
>gi|320165267|gb|EFW42166.1| predicted protein [Capsaspora owczarzaki ATCC
30864]
MDGSAAAAAMDGATGSACDCCSVCLSSIQDAQTTTIDNDDNLNLNTFAAAAVVEPQDACTPDDNGNQPKP
WNIIRIGFLNAVTGQLSQVARDFGVAIDLAIARIRSDGILLPKHEIVLATRDTRLSQAEGIAEALDLAAN
FGADAVLGAIASSVSKASQLVLLNFGIPQLSFSSTAPELSNQADFPFFVRNVPSDALQGAVMVQLVHSLG
WTQFAIIATDDIYGRAGADQVVTTANQFGMSVLARQDYSTGSGVRPTRQIQILKDSGARIFLYFGLVEDA
LLIFAEAMQQGLFGPEYAWVVCEGVLPMRPDADYCSNLAASDVATICQPCYSSSLNCDAQVNLTGSGAMP
SVSCSQIDLECKFKRRLGQESDIVALYNAMRGLIGFRPRQGDGPLYDEFLETWRNLSITNSSLGIGATPG
DYSSFAYDAVFMYARVFDAIIRNRQIVTPNATVVGSVDGALILDMLRQTHFEGVTGLISFDANGDRIAVY
EFFNWVATNNSHAFVLRGLITPLPYDLLDTNNFGIEFVAPNGSMSADNPSTLTFYDDLSVLPRDYACSSM
CQSATQCSGPGPDACSSCAQMVFNGTCVRECPNFTFLREYTAQPPPLPPGGRFSSVTSSLTGSPSKCSRC
RDLSYGGACVAACPVGTIISSTRSCTTVYDYNTQLRIAFQTIAALLIAMCLLTFYLVYAFRDMKVVLSGN
PLFLRIILVGAVIELASVFVVAAEHVSDELCSARVWTQHLGFAIMFTALFCKTYQVARVYRVKVDRRATV
TTRALFKIFAQFLAFFVGYLIVFTIVDPSRPESYLIRGDTIQYNGCSRNWWLYSLLLFELLFMGIGVFLA
WTVRKAPSAWNESRHVVLSVYNFMFVTVVIEVLLIAASLEPDVQFVLQSLQIFFTVPVVVVLIFGPKLRM
VYRGKGNVVLSQAQENNLLNVMKRQRQQRLRQRTLQRLQEELLLEQQHQQHVHQQHLAQQLAAQQQSGED
ENIHYVTMIENSDMQTASLNVPHFVSSKQESSHNSNGQVSAVQQDDSDPARASLDGPPPSGGRAGKIRRN
SSSVSRLSIAGASHVPFTLAASQSSLAQLQAIVARVAAQEDLNDDDDDDTDDEILGAEGQGVGMNRLASQ
RLQIRALDSSDADGMLSEDQLPIDAILNALRDKEREQQEIQLQARAQAQEGKQRTAYRRSNSQSNVPILQ
PATKPPTRLTARRTLAATATATATAAAVLARCLSTPVGSAFWQECQQSICQSAPTDKLAY
>gi|320164404|gb|EFW41303.1| predicted protein [Capsaspora owczarzaki ATCC
30864]
MIAKILIEEKLGLPTNTIVHETYATAFASLGTNTNDFLLEAYPADAEVQSLMELYVNTLRSVVNAGPSGV
IAETGWFIPEYLYEVSPLLDSYTAIYDERIQAIFRLSSIPPGLQLDNSTIRSVVNDIDSILAGPACNVAV
NASALAEDCAAAVQAFTTYMRVHAQLDEESTPGTMWTVPDSWQPMDRLLVENLGLNLNVTCPVSPNLTVS
QTMDAMVGVIGPAYFLRQPFITYAAKPHYVFADNSPARFHRMQLPEYDSTCNISSSANRCGYPDQSVIKL
ISSGLAGKNPVVYDFAAQFSYSGNDQSNILGQVYFGGQSLEEATCEWVLANFAAMEPNLPDPSRLVSPTS
VSSALRIAFVAIACFEVFIFILAAIGVFHYRRVRVILSGSPTFLLLMLLGAVWSMFWIILNYQEELSESI
CMARIWARHLGFVLIYGALFLKTYRIASVFNTKSSTNAGHLTDRVLLFRFVLIVAYGCVMLVAWSVSHPP
QVTTMVHNNESYEVCEVTWWDNAMYIQELIAMFITGMLCYRVRKAPSAFNGSKRAAISVYNWIMVGVILQ
IILNSTTGPADFYFAVQSLEVLITVPITMLISFVPKFYLIARGKGDGVATSTYNPSGSHRKTPSGSQNAK
AAEIEMSSGHDSESENGTPYSSKAASSDVKALRHENARLMHEIEAMRTQLLRMHNPHAMNNA
>gi|320164318|gb|EFW41217.1| hypothetical protein CAOG_06349 [Capsaspora
owczarzaki ATCC 30864]
MKLLGATLLLLLALASHAAGYCFPASERRALRTDIEPINVVANNWDSSATSALIAKILLEEKLGLPTNTF
TYDSYDDAFEALSSGTGDLLMEAYPLRVKELVDVYVKQRRTVENAGPSGMTGETGWYIPNYVWEINPVME
SYIAFYDERIQSIFHLDVIPEGYQIDNTTLRSAVDEIDSILEGPACNAALNASLVAADCTLAVEAHVHYL
RERANLKDEGEPITFWTMPDAWGTLDRIIVQNLSLNFNVTCPIPQNLGATDTMNAMVEVTKNAFLARQPF
IQYWTKPHFVFADISPALLRRVQLPEYDSTCNVSNASYRCGYQDEQVLKFVSAELADKNSVADDFVHHFT
YTSQDQSNILGQVFFSGKTLEEATCEWVIANFDAMSANMPDPSTLVTPTKVSPALRIAFIVVAAAELALF
VLFAFGVIRYRRIRAVLSGSPKFLFLMLVGAALSMFWVILSYQEEVTSNLCVARVWARHLGFAIIFAAIF
LKTWRIASVFNIKSSKGGQLTDRVLLYRFLLIVGYATVNLVAWTVSTPPTTGTVVSNNESYLVCEVTWWD
NAIYIEELVAMVALGLLCYRVRKAPSAFNESKHIGLAVYNWIVMGIILQIILNSTTGTADFFFAIQSLEV
LVPVPIAVMILMAPKFYLILRGKGNDVATSSYRGSNPNGSHPKTPSANAGGSGSNQKSGDMEMSSGNESE
NGRTAQLSGKAAVQEIRSLRNENTRLLKEVEAMRTQLLRMHNPHSGNAV
>gi|320163951|gb|EFW40850.1| predicted protein [Capsaspora owczarzaki ATCC
30864]
MMKANALHATRRVATAWANRAMVMMAAVLVCNLVLCAAALRLDVVQPNCASSTTTTSLTLTGNFGAVSPS
AGDVKCLLGSTRQFAVSAAWSSTSVTCTIPSLTALLNAGVDLVTRDFLYQPLRANYAQLRVTLDNNATAV
DSWVAVFFPTTSTLASLTPDRGPTTGNTVVTIAGTNVLDSRDLRCKFNGQETVGAYVDSTHLQCPTAPQG
SAANVNIEVKSTPKHISMAHLFDGVNDFSVAPIPTSLLQFNLTVEIWFRPATPVGLIQALVDSCVPGETP
ETNCNFWIETGKAVADGIHGEIGIGHEFGAGSNQQYVYSGTLDNTYKNKWTHIALVREVWDNTTIECSGS
SCPFVGEYRTYVNGELLLPTYKFTVNTDFGETNTYVGSLYTTSFYNGGMDDFRILNYPMTQAQVQQSMEE
VYSGFEDGVLVSWDFEPNNQDFDVLTYNADGVTPNTYTLYALTPSNVDVSRQLNMGGGTNVFIPSIIQTV
AFADYPSSAPTLNFLYYTPETITTFAPMHGVVSGGTVVTIQGTGFLNSTYLYCRFGSATATPATFIDATT
LECTAPAFTACSQSSDSLSIPVYVSNNNQQFVVSSTNFTYYQAPTIQSVAPSQAPLAGNVPVTIYGSGFV
NTPEFRCLFGVIAVVPVSVTATSAVCVTPDNLPEGAVVASVTIDGQTATTSQVIFTAFDQWSQIESTAVG
IAIILGIGFVMVVCVHIWLFINRNHKIVKASAPLFGQFILFGAYLGFGAVAAFFPTPTDASCTVGIWFVF
LSFTFMFASLFIKNWRIQRIFTNKKIGKTASRNLSDDRLVLFLFMLVTGMVAILAAWTGTSNDKVDIHDD
GFASCYVNPTFQGILFAYMGVMLLFGIVLAFRTRNIQDVAFNESKMISVAIYNVAFVTIIMIPLVSFTTD
VRALLVMKSVGILFAVLVTVGLVFFPKIWAVAMHKRRAARAAGSSDAQPTPSGSNPNGVSGRANSVHHSS
GDGSHSKNERSERLSMKKPEVKTEVVIYG
>gi|320163308|gb|EFW40207.1| hypothetical protein CAOG_00732 [Capsaspora
owczarzaki ATCC 30864]
MRFQSVLSACVALLLIVPSAVSVCFPDSERRVLRTDLEPIRLGQGDWNGARVNNLVAKILLEEKLGIPAS
IIDIGSDDTVVFEMMDRGDLDAYMELWAMEDVLAHYVARGSVQYVGPLGVIGRYGWYIPDYVAELSRSMT
QYDAYYFAETVAIFQLPVINSSTTSVSDSTSPLTVAESVEDLLASDTCNPANSSATLQACYDALAILVDQ
VRELSRLQENNTNLITFWTAPPSWSPIDATIVRNLELPMNVTEIPMLPEDNGDVEAAMVRNMAVAYAARK
PFMMQFYVPHPVFSPLSGIGLKRVQLPDYSEDCNALGDGYNCDYESDILKKLAWTGLKRKNSVAHAFISQ
FSYTALDQQNIVAALVYHNATLEDAACDWLKDNRALWERGLPDPNTLVTPSTAAPGARVALFVLAGFVVM
LCVVMAVMVWGFRRVRIIQSASPVYLELILLGAVMSMLWIFLDYSDDPSSSQCTARVWMRHLGFGVMFAA
LFLKTYRIARVFQQVTVSRSTPLSDRRLFYRFLEMNAFVVSILIVWTVVNPSHPDTMVSGNQSYQVCGIT
WWDNAMYIIELVALCVLAVVCFNVRKAPSAFNESKFIALSVYNWIVVASILQIILRATTGNATFFFIIEA
LEVLLTVPIIVGLLFVPKLYLTLKGKGGEVSTSSYRGASTPRPNNNNTLSGGDRSSAKEKQDIEMSSKGG
SESETQQAPKQSSANASAAGPSGAPARTSGKSDHKELRALRNENARLLKETEALRSHLLRLNNPHV
>gi|320162789|gb|EFW39688.1| predicted protein [Capsaspora owczarzaki ATCC
30864]
MAHRIPVTLWKSLMLVALCVVVAKDFAGASALRVDAAQPNCLSSTPGEGVTVVVSGDFGPSAPVPASNLM
CLLGSSAQSALAGTWISSTRVQCDLPAANAMPASVDFVLRDYTYQLLPAKYMQLRITLDSNATRVPGWLP
VFTPPATSLSGLVPDRGPIGGNTHVTVSSVGAIDNRDLRCKFGTVETNGNFIDATSYHCTSATVGSPGLV
DVELKTEPTQMSMGVYLDGVDDYGVAPIPVAELSLNMTFETWWRPAEIRGRLQALIQSCVPGETPETNCE
FWITVARPSATDPNLSAFGFGHEFYNGQNQEDNYYVLPLSAQSQWQHVSVVREIWDPTLAVCSTAGCPAI
GEYRVYWNGELAGEPYQFTVNTMNGTTNTYVGALYTTSFFKGVIDDVRIVDYPKTQAQVQQGMHDVYTGY
EPGTIVSWDFEPNHQVFSVTSYQSDMVTPHQYTNFITTPSNPTVPYQLNMGGGTALFAGQIVQAVAFAEF
PAAPSGLQFLYYTPETITDFAPQHGRTSGGTVVTVYGTGFLNSTYLSCRFGLADPTPANFINSTTLTCIS
PAYSICSQGSESLVIQLFVSNNNQQFVVAAANFTYYQPATIQSVSPTQAPLTSTFPVTIFGSGFISTPEF
RCLFGSHASVPLSITPTQVVCYPPPADSGEIVVVSVTMEGQTSPASQVIFTLFDQWSVVETTAVGIAIFM
GICFAIVVFVHIWLFVHRNDKAVKASAPLFGQFILFGAYLGFGAVSAFFATPTDASCTVGIWFVFLSFSF
MFASLFIKNWRIQHIFNNKKLDKAASKNLTDLRLSIALFFVVGIMIIILAVWTGTADDKVQIDDEGFASC
YVNPTFQGILFAYMGVMMLFGIILAIRTRNIKEDAFNESRLISVAIYNVSFVTIIMIPLVTFTTDVRALL
VMKSVGILFAVMVTVGLLFFPKIWQAAIHQRRVARMRNSSDQNTPGPTNSNTNAASARAGGINSPRGSQN
NEGSQTRQTHSHVSHPSSDEAAVDMMQLPMSEFKSPSEQLRA
>AMAG_00123T0 | AMAG_00123 | Allomyces macrogynus ATCC 38327 predicted protein
(1169 aa)
MVTHGNWDVGTFWSSAKRGFTTAATLYNISVSPFFPTVFDVSAIGATMASTERNFRLVGT
TVVDASLASTVQTGIANGTTVVSFNSGDSFTGQTGVMYHVGQPEYTAGFKVGTALGRGGK
SRVLCVISEAGNSGLVSRCQGVVDGIRSISTSPHVTVTNLDGFSSTAFDAGLNTTLNSNP
SFDAIVTLGSDQAIRAVNVVQSRGQGASIGIATFDISTDVLAAIRIGQILLAVDQQEFLQ
TFATVQFLKLYHMTGGMRLKTQLLLSGPSIITAVNVHRKQCQVDPSQVGCTSIAPSSITI
GLVATGMWSSNDAFQQQAKYGALAAAREHGTTLRFIDTSVFDLQALSSQVATVINQGISA
LVLPVPSTASGQDFTALIDMAAAANVSVITWGTGMARGADRVQLGKAAMHIGQNETLSGM
QVGARLNALIPSGAQALCVTQELGSDDMPLKCAGIQAALTNGRAVAPAGIASSLVLAISS
RNTPQSIATIQAALAAFPQIAAMVYPTPEAARMVLSAIPTGRAMVVAGYGLNQDVAAAIG
QGHIAFTVNEQPFLQGYLAVAGLSFFLTHGYILQNSVLETGPFFVDTTNVATFACLANTA
RDPSAECWPCPSKCTINGECLDSGECACKSGWLLGPELDCQVKDPGLQFIVPGSGMAIAF
QFLASLGIATALGLAVFIFVFRAHPIIKATSWAMCIGMQAGIVLLFASIFLGVGIPTASV
CIAQMFVPAVAFATVIGLLLAKTMRVWKLFHTINLIGAKVTDAQVVSWAAGIVAVNVVIC
AAWVASDPPQPELIAGRAGVTNVVCSSQSGSAFLGVLLSYVCLLHLQNVLLILAGAVLGF
ITRTVEARQFNESKPIGMVMYNLTVLAAIGLSFLLTAGTNTTLAYPIQSMLVFLGCMSTN
GILFGPKIFAIVNLKRTSDSDNTDVKFCSFSAATRKPSRHRGIWRGGSATALAPAKTTVE
TMVMRTRVRVITSRLDKVLAPWYAGILVVFHDGKAPVLGVLDADRPTNLGVFMDLGQATV
KVLGGAVSGPVESAPHESSNLPGSSHDNVAATSVTEMFKIAGIVKLWALSGHQILIQMPT
TVALNTWSTYLTKACGGSRPSSGPGSRTGGGGGGSSNGVTAGGGVGGGGIKSGAVETVLQ
VKSAVRTEGGGASPRHGRSASDIGSEFP
>AMAG_00676T0 | AMAG_00676 | Allomyces macrogynus ATCC 38327 predicted protein
(851 aa)
MLSIFVATFAAAATLAAATPVNFAIALQLPNTTTLYPVLEGIYKSVPLVERYINTLNPNY
TFTILNTPTTSGTESTVDTTLSNYLDDHVLGIVGMLYSRQAIPAALISRRFHGWMCSGTA
TSVALSDNALYPTFFRTVPDDPQQGRAIALFVHNMGWSVVASLVCSDQYGLSVRSGLLAA
TPALGISVLEDQQFPVGTTDVRDQLRKIRDSGSRIIIVAGVPDELTVVFSQAAALGMVGT
DWVWIGGDGLAVMAQASIAIPGFDPSLMNGIFSIVPIQFAQTRAFDVFRSDWNATYPNQA
IPEFGTGPYVDCIVGMAHGLIRVPSSLPHFGHNFLSMGMALPRIFHQIANQFGAATILSR
SYNATHADFLPNFEGISGNITFDATGNRQADFHVYNVYESVSHIAFEVGTTRFTTLQPPL
FYSGTSVVPLDRPVRQRLDPVLTDPATAVVFALNVAAMVAILITTAYLVRHRRLPVVRAM
SFPFLLLTAFGCLLVHAANLIVLNGPPTDASCMASTFTFMYGFQIIATASGAKAYRVRVV
FRLPPSAISFLFAAPPVLTPSRLGSARQLYTVFENQRLARTSISTRTLLAGVAALAAGET
ILTIVGASIAPPTVVTETTPYLVVSRCAGTNPGSTRAMTIAALGYNGILLCLVVYLASKT
RHVMSAYKESSWLFMTAQNSALCALVVVILAQYPFTAAARTVALVSTATVTYGNAFAFLA
LVGRVVVLARRVQVAQKVAAKEGAAAARKEGAVNAGLSAAAARRYRASGGNVLDTVSAKS
GANGSGVEQENGMEVTWDAGGKTVILVESTLPVKRGSYLFSAWQQCMVTADMEHGACLRD
CISCALFHSH
>AMAG_01108T0 | AMAG_01108 | Allomyces macrogynus ATCC 38327 predicted protein
(907 aa)
MIDHVPRARRGGGLSVPTTTPRVVRVVGLRVLLAVLVSILAVMMSVHAANFKIGVILPTS
DPSMGAIMTNVSRAIQLATAAAPSIDSVNTYTFVPIDSGFARNTAVDALFAAVDLGATAI
IGEYASSISTPMALVGHRWKLWHCSGSSTSSELSKKNLFPYFYRTMEDDPQQGKAMAYFV
KSMGWTVVNSLAGSDSYGNSISQSFMSNAAAQGISVLSNQVFTPGTTTDFTLHLSAIAVS
GSNVIVLTSYPEDAVLIFRQAKAMGLIGPNWVWISPESMALYEASLPSTPGTTHEDVVNA
NGMLYTYPVASADNDRFRALRAAYSGLYGPTPDVAEVPYATAFYDCALATIYGIKRLVDQ
FGATAVLNRNYNATLNDFLTPFTGVSGEITYDANGNRQGVFGVYNVYDGQTSLVYEIGAD
RSVTRVGTPKFFSGTSTVPPDRPPQTLLYPRWSDVAVQALAAIRGILILLFVVTLAYLAS
KRDQPIVKNLSFPFLASITIGCILVLVSEFLVIDVPTRFSCHGGPWIFAIGFELVMASAA
VKTYRVWKIFENRSLAKLKSISNHALFTKVGLVLLSQSIVFIIWIAAFPSSPQRFETILY
VYYECVAGHATGYVAMSAISLVYNIFLLLVVCFFAYKTRNVMTGFKETVYVLYMAQNVFL
SGILVLAFSYIRILDFALGAFFIRQLLVIYAVFFAFMAMVGRLAWALWRQSAAANLPPSA
SDASSIIKTLPVATSGRTAASAVAGSSPTPGGIKRSASVSPGAEPGTSLSPTGASASATH
LAGRYPVKNTSKYLTTWKRTQVHLHAHEGYLVLVPDSADNKGKAGRVLKLGHLQFEPEPI
APNCIELLYPGASYLVQYESPEARAVWVNALTGVAKVSERRSTGGTSANAPVGTSSQLAS
MPGAAK
>AMAG_01750T0 | AMAG_01750 | Allomyces macrogynus ATCC 38327 predicted protein
(935 aa)
MPESSTIIRSKYDRIVLESNAWSSSKLSNYVVAILIQQVLGIDVTIIEYPGSDGALARLA
SGRSDVSLEMWPNNKAREIRELVLKQQLIAMTGALGYVGRISWYFPAYIADLNPNIIFSS
WGSMLDPNLLRLLPRAGTTLPQRTSDGSYLCSSWYCQNGEYVPPQCQGAAYSSCREFWHV
MPEYSTGMSEQRILDFGLPLVVVYLGPAFIPTVSACIERQLSNSTCLLFHWVPETLPSRY
LLQPVHFPPATPDCLAEFNLTVAPSIRTSWRCDWETDVIQKFASVSVTQRVPPVHTLLHN
LVIRDTDIADMLSALPIAEGTAMAACAWTRQNEHVWRSWIPPPPSDYGAAHFDSDPCSNA
LHFLIIVLLVGLVKNLVPVRSRTTPFAIALALLALLIVINLLSIAGLARFRSDPLIRIQS
PALVAAVNLGALMGGLGSSLDLPFATDLTPALCAVKTAMLILGLGSVLVALLAKTWRVFY
IFSNLRLSLVVAGQLFRLNVSNAHLAGLGGLTLAVYALLVAFWIVIAVPQPVQVIASSTT
FTYRCGSRMDLGPPELAAMAIVTLIVLYHWTLAGFGLFLAHRIRSLAVLNNESTATMVAM
SGVTLPTVFIAMLQFTPGDPFLIVFAYSVLTLLSLLIGSAAISMRPLGLIVARGSQFLLA
PILHLSGASTHPTRIASIVDSSTRRIPNSNVGALTRLVNQSLDDLGLESTRNDPSNSAAD
GSVPVADVSDEAMAAALQAVAIAWRGIGKLIRQSVACRMPVLVGTHMGRRDARAWWWTPW
QAVSLVLITPLQTLLVLDCDPWATRPHHHVFRDTVSIDARAVAPESGTPLTQAQFLLVTH
ALSPAPHATVIQCRDATEARRWIHAISTTFVTSKSRASPDAGSPAMPPAVTRWRSSVSPT
DPARGLLGGSQAAGTARNASDVDAGKGRNAESGL
>AMAG_01751T0 | AMAG_01751 | Allomyces macrogynus ATCC 38327 predicted protein
(1029 aa)
MSSRTSVPTLVNLNQLDHLSERFNERSPSSKIMTLILDTAGCRRRDHTRQRRRNCAAISI
SLLVLAALVAETQTPTLIAAAQTIRGTPSCLNSSVSAPYGWVLPESTSVIRRKYDRVVLE
SNAWSRCVSIGHRLVIGHARFALDMVERVLTRVRVLGIDVTIVEFPGQSGTLARLASGES
EVSLEMWPNDKARDIRELALKQQLISMTGALGYVGRISWYFPAYIADLYPNIIFSSWGSM
RDPNLLQLLPRAGTTLPQRKADGSYLCSDRYCQNGEYVPPQCQGAAYSTCREFWHVMPEY
SPGKDEQRILDFNLPLVVVYLGPAFLPTVTACLERQSSNSTCLFFYWVPETLPSRYPLLQ
VNFPPATLDCIADFNLTLAPSTRTSWRCDWETDVIQKFVSVSMTKRVPPVHTLLLNVVIR
DTDIVDMLSALPDIEGTAATACTWLQQNEQIWRQWIPLPPSDYVKNLVPVWSRTAPFAIS
LALLALLVAINLLSIAGLARFRSDPLIRIQSPALVAAVNVGALIGGFGSAVDALFTEALT
PAICAAQSVMMVLGLGIVLVALLAKTWRVFYIFSNLRLSLVVAGRLVRLNVSNRHLAVLG
GLILAVYAILETFWVVTLLPQPVQAIASPTTFTYRCGTRMDLGIRETTDFVLAYLMVFYH
WILAWIGIYLAHRIRSLAVLNNESTATIVAMAGISLPTVFIAVLQFATDDPFLLVFANAI
IAILSLLVGSVAISLRPLILIVASGSQFLLAPAAHLSGAGSHSHSSKVATIMDASTRRKP
NSNVGAITRLVNESLDDMGLETHNDPTNSAVEGTLAAVADVSDDNMAAVVQVVANAWYGN
SKVARQSVACRFPVLVGTHMGRRDARAWWWTPWEAVSLVLIPPLQTLLVLDRDPWTTHTH
HLILRGTAIDVRATPPVTGTTPLTQAQFMLIAQASSPSPHVTTIQCRDAAEARRWIHAIS
TTFSASKPRASPDAGSTAVRSVGARRRASVSPTDPARGSAGGSRAVGAARNASVAVEAGK
GRSAESGL
>AMAG_02508T0 | AMAG_02508 | Allomyces macrogynus ATCC 38327 predicted protein
(1644 aa)
MATPKSAAAQLPPPRLRRARLAWAHTAMLVALLAMCWMPMLAVAQQALALNLTLTVDPSL
TSSPGQPSTTFAKLADAWSYVTTSAASVTGPVYAKVLLLNGTHYLTATNTTVMAPTSDRV
TIEHYPVWWTPRLYAYSNGAMFTDARLATVQIRPDPAFVPSNANPWVVGRGNVSLSFTGV
TLSAFRWTDDSVTSPWAVFDMRDTSQLSIIYSIVRDAGVANPVFAVTARGQSRVVVSSSF
VAAEGPSVDLVARFNVEFSAQDTAALTISNTTFLYLGAWREAIIKSTGVAPTVLVSKSYL
NMNYELPVFHAYGSVAVYDRVVFRGNTGVLASGTAGVGMVLYGASLQAYGCTFSYNNGAQ
TGTFVFANAYGYIADSEFIANEPSVIMVARAAGSTELTMVRSTISNYTSANRFFQISETA
RVTLDSCVIRDNQAAWIAGSYITSLLRVWNSTITGNQFGLSSFYITQNIHAEFIDNKFIK
NYADNYFLVSDRNGTMYMRGNKFIDNTFGDNGGPVVTFGRNLTMVDTEFTRNAYSWLGAG
NRLIQVQGSVTGTVVNIVRANFTDNNVGNAIIVNNLAAAVTVESSTFVRGGNALVTKSTV
GSLRVDTSTFENNKPLADGSVVFAQGPAWITRSSFVNNVGADAGGAVVWVPQSKNQTLIV
DQCAFTGNAAAQDGGAIYMNGGLVANTAILRNVFSKNLAKRGGAIYATDGTEPITGVASN
TFIGNSALSGQGPDVASQPMTLQVASGPVGQGSKFVPPNAQTYSGDTIGAFSVVAIDAYA
QSVATTVDETFLLQVVAVPVDANATSPSDVTLAGEVSKAILDGSTTFKDLQLMGPPGTYQ
VQVLSQNERYPASSFNLTDMVTLQPCTPPRIVTAVNGAPVCALPTCSQGCFAGQGTCVAP
NVCQCLPDFDGLDCSMRAGYNDAISLLVRLSGNVTSLRRRAVDPVTAAAEAVAAQVKALL
ASTPAVTALGDPVIRRVTIVDRIANVSVSVRGPNQSFIEANVLESVVPAVSQQMGAASSW
TIPAVSGTGSALTASWADVVYQPAPRFFLDYSHPGVLGALSVACILAVLTLFVMGVLTVY
RSTPVVRASSYMFCMLICMGLLVGYAVVPLTAGQPTVATCTAQIWTLLLSVVLVLGNLIT
KTLRISFIFGARKRGRVGGLSDLAMARYSLALFTGQVILLVLWTTLSPPVPSLIEMPTYR
YWTCGMRSGAPVFLGLLGAYNVSLIIAAVVLAIQTRGAQGAFRESTRIAVCVYTMVVVAG
AAATVVMLPATPPGLSFGVKAGAIVIINGFITAQLFLDKVHIAIFRPDLNNMDALNHRAT
NAAKGVSRAGRGTSSSRSGSRRTGTSSRARQRVAAHYSKEQQQKHDSWWRRILGAASKTG
TAAQANASVASASATGASSGNLTAGSMGNSIAALTQGGRRGGPGAAAAGNRRTVSIAGPA
GASNNTISSQGNLLGSSGGRNRHGSNDPEDQSGTLPATSMSGPLPNGKVSAVPEANEEQL
EEQVPALGPDPVRDVFQVRKGSRGFLRAQYRTMYVHLFPLTEHVVVSRSPQPVEADVIPL
AHCRLRILPGNCLKLSIAHHQMWWLRTRHDDVFQQWAAWLTDLCTPREFFDEDEDDPDGE
GFEDDEDWGGSASFGGSMQLGPS
>AMAG_02720T0 | AMAG_02720 | Allomyces macrogynus ATCC 38327 predicted protein
(950 aa)
MHDLDRSSDPRSPRPHVAETSAPCLIRTWAGLAMVVFAVALLAAVPVAGATEFKIAVSLP
LSSPGDGYSATGIKEALEMGFDEVNQWAASSFNGNKFSMLMYDSYNSTSSSVKNMFQADK
DGAVAMVGDYLSSTVIPQALAGNNFQMWQCSASASSPTLSNKSDFKYFFRSVAHLALNAE
MRAQNSGLTKYLCSPLSSRTIPADKTQGAALAIFVKGMGWKNVAIMASSDDYGEGIKQVF
TEKAGDLGLRIASVQSYSPGDPTGRSYDIAVEGIRTSGVRVIVFMGLHEDLIPIARIARK
AGVIGADWAWVASEGVSTLDEAIMHAEAQGDHSTYSDQDKENTNGLIFMFPAESGAGFKD
FLAAYQQRFKRPDTLFYATLFKDCLTALARGIAKMVKATSEKDVLARKFGNNQIGDFLET
FTSSTSGTVEFDKNGDRIMDYSAINLYNMKRTVAWTVRLRSQTIEQRADPTFFSGTKEPP
KDEPDLQRGYPLFTDIGAIVTMGLAGLLILLIVGTLGYLTVNREHSAVKHMSLPFISLTC
AGLVFVLGATFLWVGQPTPLTCMLRRWIFLIGFELTMSAVAAKAYRLYKIFDNAALSKLH
KLSNVNLMIGCSLIILIQIGMLAAFTFLAPQKSVHIVSFSSDTYECVADNAGMDRLFNIL
SLVYNGLLVAAVAYLAFVTRKAYSQFRESVFIMYSVQNIFLSAVVVSPFLFIIGGDFALG
AYYIKALTVCYAVAFTYACLVGRIALALHLAKSKSANTGVKMNLSNDPSSSGNNGISSAE
NLPGKPQTMHGKYPVKIANKLFETWHTNRVMLLALEGYLALTRNTGSTESGKLFKLRSIT
FDPNPPSYPICLEIRADTTSYLIQFNKEEDKQKWVRALSVHCLIMSKSSANKSSNNGVSN
LGTHPGVGNPNTYGARSLAFSGGVGMASNNNATSQFQSQIGAYVGAGKK
>AMAG_03312T0 | AMAG_03312 | Allomyces macrogynus ATCC 38327 predicted protein
(1148 aa)
MITLVRVALLGLFVGALAAPPTHASNPAAVHHVARGAPGASTGIPAVYHGARLLDPVPAP
PLPDFPIPADTRNASSLIKIGVLLPLSSPDTGYRTKSIAALNAIRLAVQRFQTDRTEEPL
RASMRKADAAIQLVVADEYAPDRLDLGRVNTSMKIRIGEAEVVPETWAAQAILSTMDLIV
NQKVVAVVGEMTSPVTRNQALITSRFEILQCSFSASHPDMSNKKMYPYFLRAIGSAKLYA
EAVVSLIHRLGVSHYTVLTSTDDFSTEYTRTMENVKDIGVGPDFTLPTINRRLWFTSNQV
RDNIDETLNKLTADTTAPRTVFVSAIDLPQANLITKLKNRGLFNKEWTWILLNNVTDAFI
SVYKDLSVITGKDSPLLGVFMVMPQSGNTTIYYDEFASTLARATGQEIWYNEPQAYTCAG
VLLRALLRYVDGDANVAKELAQGRFPKGPITLQAVNQTNWHSPIGLAQFDNEGSFIAGAD
VLNWRPVPNNKTGAVLVLRKPYAGAPMGLPPGGTVGPMLPDGTEPVNVNDGSLRDITISI
ASGSLIATFLLVLISIGTLSATTILGVTFIWRNAPEVRAISPVFCYQTLLGIISMYVSLT
FEVLPRPSGPSGDLYCNVSAVTGVLAVGLVVGNIVAKNHRIWQLFGSPFLFRQGLPDSKI
LQISVMLVAVDVALAASWVFESPFRIIHVKDDAANVKYDVCIAGLPDTVTTITSAAEIPS
MYENWVFWAICVYNFGLIVYGCVLAWKTRRIPVAGYSESGAIAISVYNIALGGTILLPTY
FSPLNRMYLVSFSLQLLIIYFCTTFAMLAFFVPPLYSLWLRRAQADLGDLNLVQADLFKN
PTTTTTTGGAATASSGNHGSTSASAGGSRSSMLWPSLDRTQVDIGGATNETRYNPFQPVE
PTMMTSGATAAAGPESGEVRRPSIRQRRGVRTIPRPITTTSSVLTTWPDVSAEAVTGTLI
VKKSHRLGAWLSALVAFWDRWQVVNVVFVPYQRLLVLRPVDNEDARTVPTYDTFTAIELT
PAVPSPPPPTYRKASMPRSPHGTTAGTPVRCDCVSRTPVDAEAAAAENTPVVVVDWRQFE
VLSAYHNYVFQTETEEQTELWVKVLRHALAGVPGASAGRRPVSLVTPRTGTTPRTAESGE
SVPMREM
>AMAG_03799T0 | AMAG_03799 | Allomyces macrogynus ATCC 38327 predicted protein
(1184 aa)
MSASALVCADRDLTISAAAHVQLHAPAMPRRTRPRRGGPAVPWLLVAALVVLATLLAPVL
PPVHAADPSPTPSRTASSSSSGGSATATIKVAVVVPTSDVNTEIADMARVAIEAVDMSRR
ELPKDPVWGPLMAKFGVQFDLLIADTYQANSSSTAFPGRTFAPVIPETAPAQAVLRRSML
CSVGPSGSGGEVTKPATTLAQAPRVAAAFSAVYARAFLDLMNQMKWQRFALLSSMDAFGS
GSRALAVVAQSVGSIVDQQPEFEMTRITFWEDGTASDFDRPLQDVLSSSNTVILVGSAND
PQRALIKHLANTTLLGRPDLTWVFINNMTDAVIDAYDGKSTEFLLSRDSPALGTFVVSVL
GDLEGLKSFVDFSTNLVRFTGHDITNNEAQAYMCGQLLFRVLLQYISDAPPGEQASVAAA
LASGKFSRGPLDMDTLNSIKAVGPHGLMQFDNNLDLLDGYEILNWQSGGLKTIYRKIDSF
ARLADPIFSGGRTAVPQDASTVSGTVAFPPLFFFKYISPTSAFGLTVEILSGIGILLCFL
TWLVILAKRRTPTIRAISPVFCSLVLLGLACIYATTALHLLANTTVLCNVTPAVAVLGIA
LVLCNIIAKNQRIWQLFGSPLMFRKGLPDSKILRLSVVLIAIDAILVAMWVALSPFRYMH
VYQDRSEYRVCLPIPSTVSDREPDVIRLTHNKPGTLPSLYESPVFLVICVYNGALVLYGA
LLAWNTRSIPLAGYSESKAIALCTYNILLGGAVLLPTFFPPLNADYVVSYSIRLVILLFC
ATFALFAFFFPPLYALWLNRNAPPGLTVGNKPTGTSIGGTGGFGRTATASILSVDDVTGV
RARRAWAAAGGDTDAFNDGGGGAAITTGPCVAADPAPGCETLEGQLIVKKSHRILSGGRL
LGRFLTSFERWRTVRVTVLPHLRLITMGEIAEGPPAFETFQFLAVLGPADHARARARARS
RDRATKLLPSRRFYETSASATGMETFGTTGGGTGSVGIVVGTPGSIGPAPSALAAAAAAS
TKADLASPTATSFLPPSDLHTGMTAHAAVGHHPHPRSSTSNAAHHPPVRYPSDMTVTPTS
TMSPTSPTSPADRTLDFPDINWCEFVVRSAFHNFTFHTETREQTDRWVHVLRQALIVADR
TAAGGNASVSVGARSMLGVPAPSPPAATAGGLAAGAATAAALL
>AMAG_03918T0 | AMAG_03918 | Allomyces macrogynus ATCC 38327 predicted protein
(955 aa)
MPIMPTHARRLRELRHPAPSSSTGHTQQCPGAANRARIGLAVILFLVFTTAVVRAVPTMF
TIGVILQYTYSDNTPYPDTDDVFAMTSLALPAMNALDPTLTQFQFVKGDSQGTRAGAIAA
MLNISSTYPNPVAFIGEWDSATTIPLVLAEAMVRSWHCSGVASSTDLSDKQNFARFFRTI
QDDSQQGPALIQFVKTMGWGSVNLVTAIDAYGTSIAASTIAAAPDAGITISTQSVVSPVA
TDFTFVIATLRKSLSNIIIFAMPTTVAREMLRQARDAGLVAPEYVWISTDIFSDYLSTSA
ALPTVAEDIVNADGAFYVYPRAATETAAYAVLLAAWARVSSRAVLNVPYGTLCYDCAVAL
SRGIVRTVQRRGVAALTSAAGNLTLTEFMPPAYEGVSGTVQFTSTGDRVGDFSVWNTVNG
NLHLAYDLFANGTRAQRTTPTFAGGSTVVPPDTPPKAKLYPTWSDPVVIVLAVLRALMLG
VCAAGIAVLSRNRHVPLVKNMSYPFLVTISVGVMVVLVAEFMVVGEPAQEMCHAPVWVLT
VGYQLVVGSAGVRTYRIFKIFSNTTMARMKRYSNAKLLRAVAALIAVQSALYAVRATVFV
STPELVTSKSTVSYQCVPRDAVGDRVIVGVSLALNVALLAGVIVLGYKTRNVASAFRETL
PTASTLAMVPTAISATTSSTSGTSGSHGTTSSAHVHVDWTPTGQIARATVRSAPVKQVAG
LSWWHGGWTATWRTHAVHIVVPAAPGTPYLALVPTLTAGTAVQGTAFPTSTATFDARPTD
LPLCVIITTARGAWAVQLPTQPDADAVAGALAAAGARSVGAGAGGPGGSSVGRGVRAMSA
SSATGSAMAPLARARSASHSAAPEKGGKGMIVTEPVVRATARVASPVSLGRARE
>AMAG_03925T0 | AMAG_03925 | Allomyces macrogynus ATCC 38327 predicted protein
(925 aa)
MDPTRSIPTTRPLRRRTAARRAHRSQSPWSISALARLMITATTTALLLLLAAHTPTVVLA
TPWTFNIGVILPFTGPDGTPNLSIETLYQLITTALPVMNSYNSTYYQFNLIRGNSMDSRS
GAIAAMYELYDQNNTVAYIGEASSGMTVPLVLAESRVRTWHCSGMASSTDLSKDDFPRFF
RTIPDDSQQGVALARFVKSMGWTHVNILASTDSYGTSIGASFTEAARVLNITLSLSDVYP
SGTQDMSMQVKNILNSESNVVILALSSGDDAITLLREARKQGALDASHVWIGTDAMSEYL
PFLNPNSPTYASDLANAQGVFFVYPLLATGSAPYRQMEAAWAAMGKTTSPDAIAYGGLNY
DCALAIAKGLIQIAVKYGAENVTMKNLWLVNHFFTPPFDGATGTLAFTDTGDRLGDFSVW
NMYTGTKRVAYNIYANASVVRINAPQFYSGTAIPPPDIPPKTALYPTWSDPFVVATAVVR
ALLLALFSAGTGVLVMHRTKPMVKNLSFPFLVIITVGCQLVLVSEFVAVGEPTRVTCHAP
VWILTVGYEMAMTSAAVKTYRIWRIFDKSMRRLRAINNEFLFRLVGGFILVQSIIFAIWL
GAFPSTPVAVSSKQYLYYECRSSNPMGVTVVTGVSVAMNALLLAFVIFLGYKTRNVASSF
RETLWIMYTSQNVGFVAIIVLSFSLISLSDFALGAYIVRTVLLIYAVIFTYMALVGRLVV
ALLRGAANVESASGTGKAGGTGTLTATGAATARAQAGMKVSLNHDTGKVAHVHGRYPVKE
TSRWFATWKTHAVHLYAGDGYLALVPDSAETAGHLGTMVRLAGTTFDPSPVNYATCMAIY
SRGRSWVIQFDKDEDRDAWAKVMASVATVSAASRSRSKDPRASGGNKEAGNPGASLPSLA
SEGVLATANTSRGMLPVRGAGAKD
>AMAG_03936T0 | AMAG_03936 | Allomyces macrogynus ATCC 38327 predicted protein
(925 aa)
MVASAVLGAVLAVTVLLAGSAHAVTTYVIGVVLPTTNLSSIVVDPNILPLWQVIISALPT
MNALNPNYRFGFVRGNSGGNRAYAISAMWRLYDNNATVAYIGEYTSENTIPLVYAESRIR
AWHCSGSASSSDLSSTQFPRFFRTIPDNTQQGAAMAKFVLAMGWTHVNLLAATDSYGASI
AASFLDAAQTLGITVFTDVYVPGDKDLGPQVRNLANSYSNVHIVAAYAEDFAVLLREARA
QGLLNADNAWVGTDALEMYMAGAIPTTSSNYVTDMANANGVLYMAPYVDTNSTAYQTMST
AYSAINTTYPISKVPYAALHYDCAVALARGLIQTAERVGPTNVTRADLVLERDFLPPPFA
GATGEVSFSNAGDRAGSFSVWNMYGGQRYTAYRVHVDGSIQSVAAPQFFAGSSTPPPDIP
ARMVLYPQWSEPGVIITSVVRAILIVLFLAGTAVLFKHRNEAIVRNLSFPFLVLITNGCI
WVLVGEFVSIGKPSRVTCHAPVWILTIGYQMIIGSSAVKTYRIWRIFDNKSMRRLKTIQN
PYLFKMVASLIALQSIIFGIWLGAFPSSPVASNSKKLLYFTCASSSKVGEQAVMGTTLAL
NLALLVAVIYLGYKTRNVASSFRETLWIMYVAQNIAFAGVIILAFSFITMADFLLGAYMI
RTVVMIYVVAFTYAALVGRVVIALLRGTAGAPEGAADPPAGAAAAARAKFAAGGVGTTSM
TSTARAAVATAAAPNPAMHVSMNHETGKVAHVSGQYAVKESSAWFATWTMHAVHLFSGDA
IIALVPDSQDTQGTHGVVLPLAGTQYDPNPGRAALCIELFAHGRAWLVQYESEPDRDAWV
KVLAATCTVSSSSRSRSATGRPAEMSAVAPNKEAPAGKMGKGKSVEALARAGTAQTNASE
AGLPGASVNASRVALQPTRPTRQF
>AMAG_04245T0 | AMAG_04245 | Allomyces macrogynus ATCC 38327 predicted protein
(623 aa)
MRDPNLLQLLPRAGTTLPQRKTDGSYLCNHWYCNNGEYVPPQCQGFAYSSCREFWHVTPK
YSTGMNEQRIFDFGLLLVVVYLGPAFILTVSACIERPSSNSTCLFIHWVPETLPSRYALQ
PVLFPPATLACLADFNLTVAPSIRASWHDTLICIQSPALVAAVNVDLTPALCAVKTAMLI
LGLGSMLVALLAKTWRVYYIFSNLRLSLIVTGRLFRLNVSNTHLTGLGVLTLAVYALLAT
LWIVTAVPQPVQVIANETTFKYRCGSRMDLGAPELTALVIVALPFLYHWTLAGVGLFLAH
RIRSLAVLNNEPTATMIAMVGVTLPTVFIAMLQFTPGDPFVFAYSMLTLLSLLIGSVAIC
LRPLSLVVERGSRFLLAPIMHLSGAGLHSSKIASIMDPSTRKQPNRNVGALTKLVNQSLD
DLGIESSINPSIAAVSGSASVAGVSDEDMAALVQVVATAWHGTDKLVRQSVISLVLIPLQ
TLVVLDRDPSAVHPQHLILRDTAAIDARSVVPVSGSPLKHTQFMLITHVSSPSPSVMVVQ
CRDAADARRWILAISATFSALKLRASPGAGSPAVQRTVTRRRASVSPTGPGRVLMGVLRA
MGTGSNASVTVTVREKGAESGL
>AMAG_04246T0 | AMAG_04246 | Allomyces macrogynus ATCC 38327 predicted protein
(855 aa)
MVAILVQQVLGIDVKIVEFPGQSGTLARLAAGESDASLELWPNDKALDIRELVLKRQLIA
MTGALGYVGRISWYFPAYIADLYPNIIFSSWGSMRDPNLLQLLPRAGTTLPQRKTDGSSL
CDYWYCQNGEYVPPQCQGAAYSSCREFWHVVPDYSPGKNEQRILDFNLPLVVVYLGPTFT
PTVTACLERRSSNSTCLFFYWVPETLPSRYPLLQVNFPPATLDCIADFNLTLSPSNRTSW
RCDWETDVIQKFVSVSMTQRVPPVHTLLLNFVIRDTDIVGLLSALPDVEGTATTACAWLR
KNEQIWRPWIPRQPSGYVKTLVPVRTQTAPFAISLALLALLVAINCLSIAGLVCFRSDPL
IRIQSPALVAAVNSAMMIIGLSVVLVALLAKAWRIFYIFSNLRLSVVVAGRLVRLNVSNK
HLALLAVLILAVYAILETLWLVTTLPQPVQVIASRTTFTYRCGTRMDLGFAETADFVLAY
LMVLYHWFLAGIGIYLAHRIRSLAVLNNESTATMVAMTGVSLPSVFIAVLQFTTDDPFLL
VFANANIAVLSLLVGSVAISLRPLILIVVSGSQFLLAPVAHLSGASSQSYSSKVASIMDS
STHRKPNSNMGAITRLVNESLDDMGLETRNDPTISAVEGTLAAVAGFSDENMAAVVQCVA
SAWYGNSKVARQSVACRIPVLVGTCMGRRDAHAWWWTPWQAVSLVLIPPLQTLLVLDRDP
WTTHTHHLTVRGTAIDVRAVSPVAGTTPLTQAQFMVVTHASSSSPHVTVIQCRDAAEARR
WVHAISTTFTASKPRVSPDVGSPAVRSGGARRRASVSPTEPARGLAGGSRAVGAARNALV
AVETGKGRVSESGL
>AMAG_04252T0 | AMAG_04252 | Allomyces macrogynus ATCC 38327 predicted protein
(1165 aa)
MNSAAGTSRRGGDAVGAITRLVNESLEDVGIDTHDELGSKAGDHAFLTAVAGDSDEKMAA
GVQAVATPWNGTGKAFRQQAVTLVLTPPLQTLLMLDRDLWSPHTHNLVLRHAVEARAVLS
APPEPGQRGSMSDQSRFLLIADPASPKSQTSVIQRRDAAKVRRWVHAITATFDASGSPQS
RVETARGPATRRRAPAVTAGGPLILLTALLASTEACLADRMEIYQCTFVIRQMSASPRMT
AETSRLSHHFRRRRLSRRTVFALIALVLAVTLGTCTRTISRATAQTVQTVPSCLDKAVTT
KYGWAVSESATTIRRKYPGVIIEASGWSSSILSTYVAAFLIHEVLAIDVTFVEYPGQFAT
LSRLASGKSDVLLEIWPNSKSEAIRELVLKQQVVGMYGALGYVGRISWYFPSYIAELYPS
IIFSSWGSMRDPHLLQLLPRAGTTLPQRKSDGSYLCIYWYCQNGEYVPPQCQGAAYSGCH
EFWHVTPDYSPGMNEQRILDFGLPLVVVYLGPTFIPTVSACIERQSSNSTCLFFYWVPEM
LPSRYALQPVHFPPATFPCMSAFNQSIAPSNATSWNCDWETDVLQKVATASITHRVPPVH
SLLLNFVVRDTDIVDMLSDPDAVELVATACAWTRENERIWSPWIPAPPSDYVKTLQLASA
RTSRFAISLAVLTLLVAINCISLASLVWFRRDPLIRIQSPSLVAAVNLGALVSGIGSTLD
LVLADALSAYVCTAKTVVSALGLGTVLIALLAKTWRVFYIFSNLRLSLVVAGRLFRLNVS
NRHLGLLGALILALDALLISVWIAATLPQPVQQSAGATTFTYRCGSLMDLGPATAVQVLL
TGLALLYHWLLAGAGLYFAYRIRSLAMINNESTVTMVAVTSVTLPTVFVVAIQVTSTNPL
VVVFDSAIIVVLSLLIGSVAISLRPLSLAAGTAGRVLLGSVTRSRKSGHTHAIMAASTIP
GGRGGGVDAVGALTKLVNESLEDVGIETRNLTSAYALDGTMMANTPDISGEAMAAAVRTV
VTEWHGSEAAIRHSVACRLPVLVGTHFGLRAAHAWWWTAWQAVTLVLIPPLKTLLVLDRD
PWATHPHNLALRHGVEACAVQPAPPGSSQPSPPADEDRFLLITNAASSKPRTAIVQCRDA
AEARRWVYAITTTFAASVPQRPRD
>AMAG_04609T0 | AMAG_04609 | Allomyces macrogynus ATCC 38327 predicted protein
(1230 aa)
MITLARVALLVLLVAALAAPPTHANDPNTVHHVARAGSPVPVTSTSVPAVQHGARLLDPA
PAPPLPEFPVSADAHSASSLIKIGVLLPLSSPDATYRNMSIAALNAIRLAVQRFQMDRTE
EPLRASMRKADAAIQLVVADEYAPDRLDLGRVNTSMKVRIGETEVVPETWVAQAILSTMD
LIVNQKVAAVVGEMTSPVTRNQALITSRFEILQCSFSASHPDLSNKKMYPYFLRAIGSAK
LYAEAVVSLIHRLGVSHYTILTSTDDFSTEYTRTMENVKDIGAGPDRTLPTINRRFWFTS
NKVRDNIDETLNKLTADATVPRTVFVSAIDQPQLALITKLKNRGLFNKEWTWILLNNITD
AFISVYENPAKITGKDSPLLGVFMVTPQSGNTTIYFDEFATALARATGQELWYNEPQAYT
CAGVLLRALLRYVDGDANVAKELAQGRFPKGPITLQAVNQTNWHSPIGLARFDAEGSIFA
GADVLNWRPVTDNPKDNTTTGAVLVLRKPYAGALMGLPPGGSLGPMLPDGSQPVNDYDGS
LRDITISIASGSLIATFLLVLISIGTLSATTILGIIFIWRSAPEVRAISPVFCYQILLGI
IFMYVSLTLEVLPRPSGPSGDFYCNVSAVTGVLAVGLVVGNIVAKNHRIWQLFGSPFLFR
QGLPDSKILQISVVLVAMDVALAASWVFESPFRIIHVKDDAANVKYDMCIAGLRSDVTAI
TSAAEIPSMYENWVFWAICVYNFGLIVYGCVLAWKTRRIPVAGYSESGAIAISVYNIALG
GTILLPTYFSPLNRMYFVSFSLQLLIIYFCTTFAMLAFFVPPLYSLWLRRAQADLGDLNL
IQADLFKNPTMRTTTGGAATASSGNHGSTSASAVGSRSSMLWPSLDRTQVDFGGGVAANE
TRYNPFQPVQPTTTTTSSTGAAGPESGEVRRLSIRQRRGVRTIPRPITTTSSVLTTWPDA
SAEAVTGTLIVKKSHRLGAWLGRLVAFWDRWQVVNVVIVPHQRLLVLRPVNPEDARAVPT
YDTFTFQAVFGPDDVARRRCRVKQNVLATHILPERTWYAPRRAGSGKSTTSSPQTPANVV
AARSKSEINTRMSAGQAIELSPVVPSPPPPTYRKNSLRSPHGTATTAGTPVRCDCVSRTP
ADPKMAADTNAPVVVVDWRQFEVLSAYHNYVFQTETEEQTELWVKVLRQALAGVPDPSAG
RRPVSLATPATGTTPRTGESRESLPMREL
>AMAG_05290T0 | AMAG_05290 | Allomyces macrogynus ATCC 38327 predicted protein
(956 aa)
MIDHVLRRRRWGGPSAPTAAPRSLGTVGLRVPAGGARVGPCRGRVLLAVLVSVLAVAMGV
HAANFKIGVILPTSDPSMGAIMTNVSRAIQLATAAAPSIDSVNTYTFVTIDSGFARNTAI
DALFAAVDLGATAIIGEYASSISTPMALVGHRWKLWHCSGSSTSSGMRQSLARVAAMALT
LVGSWRSLDLSKKALFPYFYRTMEDDPQQGKAMAHFVKSMGWTVVNSLAGSDSYGNSISQ
SFMSNAAAQGISVLSNQVFTPGTTTDFTMHLSAIAASGSNVIMFTGYPEDAVLIFRQAKA
MGLIGPSWVWISPESMALYEASLPSTPGTTRDDVLNANGMLYTYPVASADNDRFRALRAA
YSGLYGPTPDVAEVPYATAFYDCALATMYGIKRLVDQFGATAVLNRNYNATLNDFLTPFT
GVSGEITYDANGNRQGVFGVYNVYDGQTSLVYEVGADRSVTRVGTPKFFSGTSTVPPDRP
PQTILYPRWSDAAVQVLAAIRGILILLFVVTLAYLATKRDQPIVKNLSFPFLASITIGCI
LVLVSEFLVIDVPTRFSCHGGPWIFAIGFELVMASAAVKTYRVWKIFENRSLAKLKSISN
HALFTKVGLVLLFQSIVFIIWIAAFPSSPQRFETILYVYYECVAGHATGYVAMSAISLVY
NIFLLLVVCFFAYKTRNVMTGYGLTVITAWFKETVYVLYMAQNVFLSGILVLAFSYIRIL
DFALGAFFIRQLLVIYAVFFAFMAMVGRLAWALWRQSAAASLPPSASDTSSIIKTMPIAT
SGRTAVTAVAGSMAPGGIKRSASASPAGGEPGTTGGLSPSASASLAATHLAGRFPVKNTS
KFLTTWKRTQVHLHAQEGYLVLVPDSADSKGKAGRVLKLGHLQFEPEPITPNCIELLYPG
ASYLVQYESPEARAVWVNALTGVAKVSERRSTGGTSANAPAGTSSQLTSMPGVGK
>AMAG_05910T0 | AMAG_05910 | Allomyces macrogynus ATCC 38327 predicted protein
(833 aa)
MQPVVSHRDDDAFISNFTNLVNACARPLDLTLERLQIAYTNNDLQKFLTILGQQHSPSWD
LIGMDLIWPPAFARPLLLPLDSVLSPASIARHAPSSRESGTINGTLYAVPLYSDSGALFY
RSDLLAKYGYSQPPRTWDHMELMLTTILAGERAANPSLTGFVTQMSPYEGLTCNVAEWFA
GANLTMFLDASAKLTLDSATAQAQASAILSRFRRWVQQGLVAPVSLIARELETRNARQGF
FYRSSGSNLTWDIAPLPGETPGLAGATTLGGAVIGINKFTRNVTRAALVADFLSGLESQR
VFTTALGLRPTIPDLFQDPDVNRVYDAAFLQSARIVNRPSSSSRDQYLAISQFIYTGVNL
ILGGFAAAAASVVAINTLIADWLSIDWFGPPQSNQWNDLASIVVAAIVALLVVTILFLVI
RLFCDRDTAAARRIPTEFLIGVLIGSLLGSAAPLTFIGTPTLQICELRVVLIGFGFTFMT
SCMAAQDFRIYLIVSSPLRRVAADVNLILWRSLVAVWMVEGALIGLWLGLDPLAPVDVKV
DNAWRYTGCGSDGLAFQTVMCAAQCLMCSILVGLCVWLGVRNRNVSPKANTPGEAMSKAA
YLIFVVAGAAVILLSVLQIGPAPQMLLATAAVTLVVLSVLWAYLVVQLRMTPDAESSGWM
GTTMTPSAAIFSDASGSTGNLLEPLVGAVHESTLAVRFARSERALQLAPWDAGVVVVHVV
DARILVVRSQPHGLVLSLRNLVAVSESSSATRSFMATFTAGMLEVWTRSESELKEWHARL
AQTVPVGDQLRSMHEQGGRGTLGVPVALHAEMTVSVQVATRIDEAQARVMFG
>AMAG_05911T0 | AMAG_05911 | Allomyces macrogynus ATCC 38327 predicted protein
(787 aa)
MAFSNECADGVPIAFAGAAYSSDDLHRFLTVVIQQKSIAWDLIGMDLIWPAAFARPLLLP
LDGVISPAAIARHVPSSLESGTVNGSLYSLPLFSDGGALFYRSDLLAKYGYLQPPRTWGH
MATMISTILAGERTTNPSLAGFITQLSSYEGLTCNVAEWFSGANLTMFLDASSRLTLDSA
PAQAQAAQGLIPAGSIYAFREVETLNMFEKGNAVFMRFWSRKGFNYRTSGFNLSWAMAPL
PGETPDLAGGAQRLYATALGLRPTIPELFQDPEVNRVHDAAFLNSTRIANRPSTSCKDQY
PAISEFIYAGVNMVLGGFADAATSVASINKLIADLLGIDHYGAPQNTQWSDPPSIVVAAF
VTFLVATIVFLAIRLFSIRDAAAARRVPTEFLVGVLIGSMLGSLVPLMYIGTPTPATCKL
RVVLIGLGFTFLTSCMAAQDFRIYLIVSSPLRRVVADVNRILWQSLVAVWVIEAILLGFW
LGFDPLAPVDVKVDNSWRYTGCASTSFSFQIAMYSAQCLLCSILVGLCVWLAVRNRNVSP
KANTSGAAMSRVSYLIFVVAGAAIILLSVLHVGPVPQMLTTTAAVALVVVSVLWAYLIVQ
LRVTPDTETSSWMGTTIVASASVSSDASQDSSAGDLPSPLPGALHESRLAVRFARSERAL
QLAPWLTGVAVVYVADARILIVRSQPHGLILSLRKLVSVSESSRATRSFTATFTAGTLEV
WTRTETELKDWHTRLANAVPVGDQSTMNEPGGRGTFGSRGARGAQLTMSVQVATSIEGPR
ARVMSD
>AMAG_05913T0 | AMAG_05913 | Allomyces macrogynus ATCC 38327 extracellular
solute-binding protein family 1 (869 aa)
MIISLLFLLLVWPPPLAVGPILAAGAVDETFVQVIMQPLVSVFENLDFILNYTAMVNAWS
GRTGIPVVVLWPEKSIFTTNDLSGMITIMAQQHSKTWDLIGMDNIWPAVFAEPLLHPLDG
VMSSASIARHAPSSLDAGTVNDTLYAVPLYSDGGALFYRSDLLTKYGFAQPPTTWDHMEL
MLSTILAGERTTNPSLTGFITQLSSYEGLTCNVAEWLASANLTMFLNSTSELSITSPAAQ
ATAAGLLSRFRRWIDLGLIPPASLLYRESESSNAFMQGKTVFMRIWSRYATFLRSRGVNF
TWGVAPLPGESEDLVGASTFGAALLGINKYTANVTRAALVAEFLSGIESQRMFTTAFGLR
PTIPELYQDPDVNRIYDSALLSSTRITNRPASFCNDHYLTVSDVIYSRVNQVLAGFADAQ
STIASINIAIADLLGIDHFGSPQNLPWYTLPSIVVETIVAVLVAIILVLAVLLVHHRDAA
SARRVPTEFLVGVLVGSMLGALAPLTYVGTPTLLMCEMRVILLGFGFTITASCMAAQDFR
VYLIVSSPLRRVASDVNRILWQSLIAAWVLEGALVGLWLGLDPLVPVDVKVDHTWRYTNC
ASKSYAFQVAMLTAQTFLCCCLIGICIWLAVRNRGVSPKANTSGEAMSLASYLIAVGAGG
TLIILCVTNPGPLPQMLVMATAVAFVVLSVLWAYLVMQLRGSHTVEDSSWMGTTIHASSS
VLSAGLDSSTGDLSGLHGVAVAHMSEAHILVVRMPPQGLILSLRKIASVSSCCPGTFSFT
ATFAAGLLEVYTRSEADLKEWHERLAHAAAASNPTATASPNLLGQQNGTPAAARGGVPAT
DLLANTTLSMQVATAFEQPPTCVRSLSD
>AMAG_05934T0 | AMAG_05934 | Allomyces macrogynus ATCC 38327 predicted protein
(852 aa)
MTRQTRRGPQDGRWRHSSDVAHRSATTTAVIAALVVVALVSAIQLASAVTTLPIALILPL
SDAALGPGFRAVRNVTHLALPSMNALDSRYNFTFVTQDSGHTRSGTIAAMVKAVTQNNTV
GMIGEYSSSITIPLSLAGAQYQMWHCAPSSSSDLSNKVEFPRYLRAWPPDPQQGLRMATL
ALAMGWRSVNVVYGTDAYGQSIGNAFLESAAQLGITVETSLVFQPGTKDMSAIGAALKAS
ASNIVVFQAFAGDSVTLLREARKQGIIGDHYAWLSSESVALYFTALDPSDPVQYAQDVSN
AQGLHYIFAQHSANNAEYAALQARYSAAYGPGTDVASLAMATHYYDCALAMARGLIQLAN
QYGTAALFAHNTNATLQDFLAGASGFNGVTGWFVTDSIGDRLGDFDVYYFDGTAAKLTST
VYTNGTVNTINPPKFYSGSSTPPLDRPAKALAYPTWSDAGVVVLAVIRAILLGLVATAIG
YLYLKRDIKIVKNLSFPFLAVIAFGSIVVLVSEFLIVGTPVGQWACHGPGWILAIGFELV
MAGLAVKTYRVRCGDCMLVSGLFLTTRLLPSVARVDNKYLSVSKRIDNTYLMGVVAVAVL
VQSIIFAVWVGAFPMAPRVVPNKQYLLYECAPITARGIAALPVLLGVSLGYNGLLLLIVA
YFGYKTRNVMSAFRETVWILYSAQNVVLASVVAIPCALMMVADWGLGTYYVRAAMVIYAV
AFVFYALVGRVAWTLLGTNGSGSPDGGGKSMAVSVMASAIKTFKPDMGGKKGSMGTEATL
GVSAKTDSSSGAVTATLDRESGKVMHMHGVYPVKRTAGTWFPTAWQMHAMHLHGRIRPTD
ACDTSVGRGWG
>AMAG_06302T0 | AMAG_06302 | Allomyces macrogynus ATCC 38327 predicted protein
(950 aa)
MPNLNRSCNLRLPRRQVAEPSASRLIQTWAGGLAMVVIAVALLAAAPVAGATEFKIAVSL
PLSSPGDGYSATGIKEALEMGFDEVNQWAASSFNGNKFSMLMYDSYNSTSSSVKNMFQAD
KDGAVAMVGDYLSSTVIPQALAGNNFQMWQCSASASSPTLSNKSDFKYFFRTIPADKTQG
AALAIFVKGMGWKNVAIMASSDDYGEGIKQVFTEKAGDLGLRIASVQSYSPGDPTGRSYD
IAVEGIRTSGVRVVVFMGLHEDLIPIARIARKAGVIGADWAWVASEGVSTLDEAITHAEA
QGDHSTYSDQDKENTNGLIFMFPAESGTGFKDFLAAYQQRFKRPDTLFYATLFKDCLTAL
ARGIAKMVKATSEKDVLARKYGNNQIGDFLETFTSSTSGPVEFDKNGDRVMDYSAINLYN
MKRTVAWTVHMKGETIEKRADATFFSGTNVRPKDEPDLQRGYPLFTDIGAIVTMGLAGLL
ILLIIGTLGYLTMNRDHSAVKHMSLPFISLTCAGLVFVLGATFLWVGQPTPLTCMLRRWI
FLIGFELTMSAVAAKAYRLYKIFDNAALSKLHKLSNVNLMIGCSLIIMIQIGMLAAFTFL
APQKSVHIVSFSSDTYECVADNAGMDRLFNILSLVYNGLLVAAVAYLAFVTRKAYSQFRE
SVFIMYSVQNIFLSAVVVSPFLFIIGGDFALGASYIKALTVCYAVAFTYACLVGRIALAL
HLAKSKSANTGVKMTLSNDPSSSGNNGISSAENLPGKPQTMHGKYPVKVRPRFRDFGSFS
AGQGSNSWFSPLSTLQIANKLFETWHTNRVMLLALEGYLALTRNTGSTESGKLFKLRSIT
FDPNPPSYPICLEIRADTTSYLIQFNKEEDKQKWVRALSVHCLIMSKSSANKSSNNGVSN
LGTHPGVGNPNTFGARSLAFSGGVGMASNNNATSQFQSQIGAYVGAGKK
>AMAG_06953T0 | AMAG_06953 | Allomyces macrogynus ATCC 38327 predicted protein
(1165 aa)
MPRHNRPRPGHVPWLFLAALVFLATLLVPVPPVHAADPSPTPSRTASSSSGGGSATATIK
VAVVVPTTDVNTEIADMARVAIEAVDLSRHELPKDPVWGPLMNKFGVQFDLLIADTYQAN
SSATAFPGRAFSPVIPETAPAQAVLATLDVVQRGAVGIVGEVTSRNSLAQALVSSRLQVP
QCSFSAVHPELSNKKEYPTFFRTIAAAAVYARAFLDLMKEMKWQRFALLSSMDAFGSGFA
QSVGSIVDQQPDFEMTRITFWEDGAASDFDRPLQDVLSSSNTVILVGSVNDPQRALIKHL
AKTSLLGRPDLTWVFINNMTDAVVDAYDGKGTDFLLGMDSPALGTFVVSVLGDLEGLKSF
VDFTTNLVRFTGHDITNNEAQAYMCGQLLFRMLLQYINDAPPGEQASVAAALASGKFSRG
PIDMNTLNSIKAVGPHGLMQFDNNLDLVDGYEILNWQRDGLKTIYRKIDSFARLAEPIFS
GRRTEVPPDASTYANISISPTSVFGLTVEILSGIGILLCFLTWLVILAKRRTPTIRAISP
IFCSLVLLGLACIYTTAALHLLANTTVLCNVTPAMAVLGIALVLGNIIAKNQRIWQLFGS
PLMFRKGLPDSKILRLSMVLIGIDAVLVALWIALSPFRYMHVYQDRSEYHVCLPMTNTVT
GPEPDVIRLAHNKPATLPSLYESPVFLVICFYNGALVLYGALLAWNTRTIPLAGYSESKA
IALCTYNILLGGAVLLPTFFPPLNADYVVSYSIRLVILLFCATFALFAFFFPPLYALWLN
RNAPPGLAVGNKPTGASIGGTGLGRTATASIRSVDVDMTVVRARRAWAAAGGDTDTIPAG
MITTGPNVAADPAPGCETLEGQLIVKKSHRILSGGRLLGRFLTSFERWRTVRVTVLPHLR
LITMGEISEGLPAFETFQFLAVLGPADHARARARARSRDRATKLLPSRRFYETSASATGM
ETFGATAGGGGATGSVGIVAGTPGSVGPAPSALAVAAAAASSKADLASPTATSFLPSSDL
HGGTAHAVGHHPRPRSSTGNAAAHHHPPVRYPSDMTVTPTSTMSPTSPTSPTDRTLDFPD
INWCEFVVRSAFHNFTFHTETREQTDRWVHVLRQALIVADRTAAGGNASVSVGARSMLGV
PAPSPPAATAGGLAAGAATPAALL
>AMAG_07948T0 | AMAG_07948 | Allomyces macrogynus ATCC 38327 predicted protein
(906 aa)
MCAAHAAVPGKRRRRNGRTRATATRTAIALSATVISVLLVVILAPWARMRVEAAQFTIGV
VMPTNHPAVGGISTQINDVIQVAAVQAASLDSANSYTFLPIDSGFTQARGIAAMYRAMGN
GSVAIIGELSSQNSLAIALAANRYKLWQCSGASTSSALSDKANFPYFFRTIQDDPQQGVA
MAYFLRSMGWRSVNTLSSSDSYGQSISSSFMTAAAALGIDVVSNQVFSLTATDYTFQLKA
IAESGSNIIVYVGVPDNAVTVLRQARTMGLLTPHYAWVGPDALGLYFGSVTPNTAQTAAD
NALVNGFLYVYPRQNGQNTQYAALQAQYRTAVGASAIVDTVPYGIAFADCATAMVLGIKR
IVGVYGAAAVQAGTHSATLNDFLAPFTGASGDVTFDSAGNRQGVFDVMNIWNGATTTVYS
IQTNYSVSPVAAPTFLSGMSTVPADRPQQTILYPQWTDAGVQVLAALRVLAIVWFLVSLG
YTFVRRHQSVVKNLSFPFLASITVGCVLVLVSEFLVVDVPTRFSCHGAAWIFTMGYELVL
ASAAVKTFRVYKIFVMVAQTLVFAIWVGVAPRWPELVSTKLYLSYACKQENDTAYLVVLA
VSLAYNIGILLTVCFFAYKNIFLTGILALLLTLIPFTDFALGAYYVRAVLVFYATVFAHG
ALVGRVAIALWQQPAIATLTQFPDTGSASKSVLQSVVHSPLGGTLAAAGAGGGTAFPAIK
GSTGALTTTPAAESATTVTTGQFPVKQTSKWLAHWVRHTIHLFPNEGILALVPDGTDARG
KVGTVLRLSATQYDPEPPGAAGIPAVELFCLGSSWLVQMDHRDTHAAWVARLGVVAKASA
SSMGRNSASGRKGMSGAGRLRAPSRTGTVAVSGSLVASPSSVMAAMPPSPGSPAKTESSA
LMGGK
>AMAG_08460T0 | AMAG_08460 | Allomyces macrogynus ATCC 38327 predicted protein
(840 aa)
MIAVRNVTQLALPAMNALDPANYAFQLVSYDSQRSRSGAITAMVQAVARDNAVGILGEYS
SLISIPLALAGNPHQLWQCASATSSEMSIKAEFPRYFRTIPVALSRFSWYACCAKPYWLC
SLVLQDDPQQGLRMAYLARAMGWTSVNLLVGTDFYGQSIGYNFQLSAATLGISVETSLTF
NPGTTDVTAAIAAIKASASNIVVFAAFAPDGVAIFREARRQGILGPQYAWVGSESMSLYL
SSLDPRDPKYATDMANAQGLLYLFPRQASATNEFAALQARYTATYGGNTDVASISYGTIF
YDCALAMARGLIQVANRYSASAVLAHVSNASLTDFITTFDGASGRVVFDAVGNRIGDFDV
YNVYNGAATVAFSVAASGAVTTVATPHFYSGSTTPPPDRPPKSIAYPNYGDPGVIVLTAL
RALLLAAILATMFYLSTMRHLAAVKNLSWPFLVTITTGCVVMLVSEFLGIGVPVGAWGCH
ASGWVLAVGFDLVMASAGVKTYRIFSIFANKRLAALKGVNNSNLMRIVTATVLVQCLIFA
IWVGAFPLAPQLSVNKAYIMYECKAVSPAGATAYPILLGVSLGYNGLLLLAVAFFGYKTR
NVMSAFRETVWIAYTAQNIVLASLVAIPFSLIQLPEWGLGTYYLRSAVLLYAIAFTFYAL
VGRVAWTLVHSGVMHQHANNPAPLTGRAVSTTQLSELHAAAAAAAGTTSTTRAADAMKVS
LHHDSGRVAHVHGVYAVKSTSAPWYALPAWERRAVHLYAADGMLVIVPDAVHASGIVLKL
KCVQFDPDPPAAPAPFCVELFHTGAKGGSWMVQMGSQAEHDAWVKVLGSVCLRSTASRV
>AMAG_08491T0 | AMAG_08491 | Allomyces macrogynus ATCC 38327 predicted protein
(977 aa)
MSSTVTFAANSTAPATAITANLTNVQYGLLLPFSIVGAWWRSEFLFAADAVLYGIAHAQA
AGFLAGANVTLALADEYSATDSSLRRTVFGVLDLLQQNVLAVIGSGFSDASKASAAITSV
VHVPQCSFTSSTADLSFKGQFPLFFRTADTSQMLGRSMTRVLLYYKWQRVAVLTDSSSGT
SFVQSAALELTTSASRANVAITTQLDFADESMFATILAMLTETQSRIVALFNVSPVAANL
LQFLYGAGWLSPDKVMLMGNDFREDLCAITATASRCQAIMAASTYFFVASGPTGSDQILA
TYLTEHPDRVPLPQYANPQMLGGFYRAFGCGYAMTAGLHRLVTENNSTLSALAARDAMLY
SAMRLRYFNVTTSPFPEYDFRIDTNGDLSAPNMTLQSLVRNATSRAYEFVDNVVLGPDGG
ALKLINPVVFPSGHAPQDAPTPVLLNPTIHSAGGVIVAVLTGLTLLFTLVTVVVFTLRRR
DPAVRATSRLSTNLLHLAVLCGVVCVCLYYGVPRAAWQCAARRWLLRLSSGLVFAATLPK
AFRVYRLLHSPVGGQPGEWTMVKATATILAVELAAFGVDSSSPVLPEFVQLDLTTAHVGC
YASDQWAAFKVGIVIAVNIGLIVAGLYLTYHTRAIASRYNDSSIVFPYTLHSAAAFSCVT
VIVERLAVVIYNTAFTTAVVMIIFFSPALTARSTLIVMLLIWYMVTFAALFLHVPILLGL
FRGHAAESQTRDFFSRISLAPSTAGPVASDDEKRPGAGAGGSKKSGAKRSVSIPVTNMAL
PSRSQEMASCWRWTVQVKADVPWWRQLWRVVWGKWGVEWKPMHLWVLVASHDAVLCVSEA
DVEDPDKPRPTYSGSIQSFELFLPDTDADTYDYLSSLIVNDRDLDHDNAASIASSIPDAL
ASAAMLRGMHLFRTLVVRFATPHDRAMWVAIMQAPHRPIVGGGVSGGTHPAAGFGARTAR
RQSVVAVAGGGGMGTG
>AMAG_08984T0 | AMAG_08984 | Allomyces macrogynus ATCC 38327 surface lipoprotein
(1105 aa)
MPTHEAVHDDYNASGPRHHRRCELALTRTQRRDSRRVRSAWSTLFVIVVIVSAGVGFLAA
TAHALRVRLLSGRVSSVWATSPYLRLALDGCDRVANTNPSVTCGTSGVDGSGNTTSIANA
INGIVTSTNDDLFFSTGSWGTPEAMDLVAMLNPTKSFVMIDSVPSRTLPNLAGVTFAEDQ
AGFLAGALAAVFSQVKKIGVIGGRPSAPVKKYVNGYLNGALSLCPTCEIYNTYVPSFSNA
TLGQAASAMLLAQGVDVIFGAGGTMGSAGILSAAQQQTFVIGVDSDEAQTTFLGRQAIDY
LLGSSIKNVDVAVSSAINNVLGGRMGGYNLVLDSSLKGVGLSALNSTALKNFNTSVTVSI
KSATDMCATTSFYSRASVLTVIRNLLEDRMLFTKVLPSGNMEPLTAFTPKTWYDVAPFGA
RSKVPNGLQGHSAFMLPTSNQVLVWGGKTAISEFPQHVSVLDYDSLTWRADSPASSSAVP
LGRMFHAAAITQHAGASVMYVFGGQGDNAAIFADTWRYNVATKTWTLLAPITAPSNRTDS
AYATVGTTLYLFGGLSPSGEVLSDLWALDLTSEQWAQVPTFGTAPGARRHAAMTAVNGTK
LTLFGGTDGDRNPMSKLHVLDTTTRTWTHVYPGGDVEPPAAERIGAVTLDDKRVLYTGGV
GAGGSLNSTWVWKMHTNQWVVASQDTGYGPLPAGLHSHAMVIFNQSASPTACQSQTVPGF
SICTPATLPVVLAISGVASNPGGGVLVSYASAEPPLPAPGVIDQGAKIAVTVINAVGLVG
VLGVMGVLLTHRSHKVVKASNWKYGVVILLGSLVISLGIIATSWVPDSRQGVMVVAYMIS
SGFDLIFSALVVKTNIIYTIFSSRQAVRTSHWQHYGFIVLVQVVQFVIVGLWFVFDDNPT
RTLSLGGVAWVVRTININWVVLTAVPIAGLTVAGLVLSFKTRHVESRFNEGVHISTAMYL
FAFSLVVVAPVALILDSPFVVYIITSLLITLTNFGVIGIYFGPKLMAIFSPPPENVLSGG
TAAPSTAGVNTADSTESGGESSNVLRCKYCKQQVGTTATGSTSSGSATVRAGAAPRSSSS
SSKRARLRIKSATLGSAPASSTPR
>AMAG_09077T0 | AMAG_09077 | Allomyces macrogynus ATCC 38327 predicted protein
(892 aa)
MAARRAPRPAAAGSPLRLVTVALVALWTLLAAIATLPYLAAADEIKLAGILPVSSPDGTM
APRSVGPGKTSVAPVVPVAPAGSPSPDDFVANASRGHALAVNGFDGVKLDGPAASAAVAA
IKASIDEVNQSVAGPAGHKVSFSLYDSQGSISKSVNLAFTAANDGAVGVIGELNSGPSKV
MALTAQNLGMYTCSGSASAVELSDKTSYSQFFRTFPSDNMMGEALAQFVAAMKWRSVAVL
ASNTDYARSLSSAFSNTAEELLVDVATVQTIQFSSDPPTGTSVSLKAISEVGVRVVVFLG
EAYEWVSIAPQIREAGLFGPEWVWVGGDATSSMLRVLNDKKAGQDVRELTQGFFYLFPNE
IADSNDAKAFVAKNSAVKEHYAMLYRECLMAMARGFVQQLSSAKNKDDVLKRRNPVPVNK
FLVPFDGLSGPVKFNDAGDRLADFTAFNIFDSKESPVFRIARDGWTVTRVNDPKFFDGSS
KTPDDRPSSILGYLRYSSIGAWIVLGVTGLLALVIVVSMFILITVHKEEPVQELGLPTLA
YVTIGLVAILGATATWIDVPTRISCEVNAFLLAVGFQLVFVPLLRKLYLFWTRFENNYLL
RNHKRRTIVEELPWVLLAVVHPLLVLGWDMLSPLEPKLVATPSAISYQCVSPNGTVQALF
RWISLGWCAVELASVLFLAMSVRRLQTASKIHRYTLHLVQNTIFSCIVLAPLTILSWPTF
ALGTYYIETAVMLYACGFAWGCLHLRIYNLTKRQHRARFGSNPPSPKMSSAVESQQLLQV
TGKASSLVGEFPVKWVGRFASTWEKHRLVLALGEGYVGLIRSTDSSGQVTALKHIHASRS
TKFPLCIELGMADKAVAAVQMKSEEQLEQVLNMLLSRHAPAPTGPNRVYIA
>AMAG_09452T0 | AMAG_09452 | Allomyces macrogynus ATCC 38327 predicted protein
(908 aa)
MVMIVAFVILALLSAIQLADAVTTLPIALILPLSDAALGPGFRAVRNVTHLALPSMNALD
SRYNFAFVTEDSGHTRSGTIAAMVKAVTQSNTVGMIGEYSSSITIPLSLAGAQYQMWHCA
PSSSSDLSNKVEFPRYLRAWPPDPQQGLRMATLALAMGWRSVNVVYGTDAYGQSIGNAFL
ASAAQLGINVETSLVFQPGTKDMSAIGAALKASASNIVVFQAFAGDSVTLLREARKQGII
GDNYAWLSSESVALYFTALDPSDPVQYAQDVSNAQGLHYIFAQHSANNAEYAALQARYTA
AYGPGTDVSSLAMATHYYDCALAMARGLIQLANQYGTAALFAHNTNATLQEFLAGASGFD
GVTGWFVTDSIGDRLGDFDVYYFEGTAAKLTSTVYTNGTVNTINPPMFYSGSSTPPLDRP
AKALAYPTWSDAGVIVLAVIRAILLGLVAAAIGYLYFKRDIKVVKNLSFPFLAVIAFGSI
VVLVSEFLIVGTPVGQWACHGPGWILAIGFELVMAGLAVKTYRSVSKRIDNSYLMGVVAV
AVLVQSIIFAVWIGAFPMAPRVVPNKQYLLYECAPTTARGIAALPVLLGVSLGYNGLLLL
IVAYFGYKTRNVMSAFRETVWILYSAQNVVLASVVAIPCALMMVADWGLGTYYVRAAMVL
YAVAFVFYALVGRVAWTLLSTNGNGGPDGGGKSMAVSVMASAIKTFKPDFNPGKGTMSTE
ATLGVTAKAESSGAVTATLDRESGKVMHMHGVYPVKRTAGTWLPTAWQMHAMHLHVREGL
LTLVPEGSGAVAPHRGSSMRVKHVQYDPEPPTAVNALEVFYTGAGGGAWLVQFATADERD
AWSKALAGVSVKSTTSKSGARGSSSKHGRTASQDGSGSGSASAEQQGSNTGHAMPATRRS
AAGGARD
>AMAG_09476T0 | AMAG_09476 | Allomyces macrogynus ATCC 38327 predicted protein
(767 aa)
MRPIASAINDASFLANFSQLLDAWSNQTGIPVNVWWPDSYSYTTDDLKWDEMETMLTTIL
PGERALNPSLLGFVTQLSPYEGLTCNVAEWFAGANLTMFLDSTSSLSLAALDDQARAAAV
LDRFRRWTGQGLMSGLLFTEIETLRVFGLQDNAVFMHMWGSQTRWLREHAPNLSWGVAPL
PGESADLVGASTLGGGTIAVNRYSNNVTRAMRVAEFMSGPDVQRLLTIGFGFRPTIPALF
TDPVVNQVYDEALLDSTRITNRPSNNDRYLAVSNVIYTAVNLILAGFADAQAAVVSMNSN
IADLLNIDHFGPPQDVVWDSTPARTVMAIVAFLVVTTVALLAYLIWSHAAVRARRIPTMT
LIGILSGSLIGSLTPLAYLGSPTTMTCQLRVALLGMGFVVMTSCMAAQDFRVYLIVSSPL
RRVASDINRILWQSLIAVWVLEGALLGLWLGVDPMMPVDVIVKREWRYTGCVSKSDKYQT
GMFVVQCLLCGALVIACIWLAARSRRVSPKTSRSTESMSTASYLIALGASAALIALSALD
LGPVPHMLTITSAIALCVLGVRWAYILAQLRASPASDVSGWMGETVHTLSTPLDDEGNAS
SGLLLNDSDGGARAMVETKSLAVRFAHTARALAISPWMQGVGVALGLDSQILVVRSQPHG
LVLSLRRFVQLSQCDAASRSFTAVFAAGILEVHAPSDAELAEWHARLEGAAVAAGVSSTG
STLVKRTDTLAPPTQPLPGSARVVSTQIMSAGGYDVVTARGSAVDS
>AMAG_09478T0 | AMAG_09478 | Allomyces macrogynus ATCC 38327 predicted protein
(763 aa)
MTYTTDDMSLFLEIIAQQKSRTWDVFSMDVIWPATFADRILLPLDRLVSPTVVAQCDPGA
LGPSIINGTLCWDEMEQMLSTILPGEQATNPSMAGFVSELRPYEGLTCNVAEWFAGANLT
MFLDASSHLPLATPESQAQAAAVLSRFRRWIQQGLIPSAALRYAEYDADSKFHFGTTVFL
RTWNSDSFGLASIPVNFTWDLAPLPGETADWIGASTLGGGVIGINRFSRNVTRAARVIEF
LSGPEIQRQITTGFGMRPTIPALFNDPDVNRVYNAALLNATRIIDRPSSSSRGQYLAVSN
LIYSRVNLVLAGFADALSTIAFLNTAIADLLGIDHFGAPQNVPWNTLPSIIAWVIISLLV
IVILFLAALLFRQRDAASARRVPTEFLAGVLAGCFLGSLVPLTYIGTPTSTTCSMRMILM
GLGFTIMTSCMAAQDFRVYLIVSSPLRRVAADVNRILWRSILAAWVLEGVLIGVWLSIDP
FVPMDYKVDGSWRYTGCGCNDTLFQLIMFVAQCLVCGCLVAVCVWLAVRNRSVAPKTNTS
GAAMSRAAYLMLIGASAAIAILCTINLGPVPQLLTMTAAVVFIVLSILWGYLVTQLHAPP
TVGDSSWLGTTVHAVPTINASSEENSSPGELSAPNGMRSAVHAAIMAVRFARSARALSLS
PWVLGVTVVHVVDAQLLLEPDGIVLSLRKLVDVSPHQPEALTFTATFAAGLLEVQAPSEV
ELKEWHGRLVLAATVSDSASIKSSRTAALTSPASMVVASMFD
>AMAG_09479T0 | AMAG_09479 | Allomyces macrogynus ATCC 38327 predicted protein
(808 aa)
MAQQQSNTWDLIGMDNIWPAVFAEPLLHPLDRVMSPASIARHAPSSLDAGTVNGSLYAVP
LYSDGGALFYRSDLLAKYGFAQPPKTWDHMELMLSTILAGERATNPSLTGFVTQLSPYEG
LTCNVAEWLAGANLTTFLDASSKLTLDSASAQARATAVVARFRRWIERGLIPPTSLLFRE
TESGNAFMQGKAVFMRIWSRVGTLLRAQGVNFTWGVAPLPGETEDLVGASTFGAALLGIN
KYTGNVTRAALVADFLSGVESQRLFTTAFGLRPTIPELYQDPEVNRIYDSALLRSSRITN
RPASFCNDQYLTVSDVIYSRVNQVLAGFADAKATIASINSAIADLLGIDHFGPPQNLPWY
TIPSILVETIVAVLVVIILALAVLLVRCRDAASARRIPTEFLVGVLVGSLLGSLVPLTYV
GTPNLLTCQMRVVLLGFGFTITASCMAAQDFRVYLIVSSPLRRVAADVNRILWQSLITVW
VLEAALVGLWLGLDPLAPVDVKVDHTWRYTSCASSNATFGIGMFSAQSLLCCCLIGTCIW
LAVRNRGVSPKANTSGEAMSLASYLIAVGAGGTLIILCLLNPGPLPQMLIMASAVAFVVL
SILWAYLVVQLRAPHTVEDSSWMGTTIHASSSALSAGLDSSTGELPAHGARPAIHATTLS
VRFARSERALHLSPWAPGVAVAHMSEAHILVVRLPPQGLVLSLRKLASVSPCCTVSLSFT
ATFAAGLLEVYTRSESDLKEWHDRLAHAAAASQPTATVSPNLGGQNGTPAAARGGVPTAD
TLANLTMSMQVATPFEQPPTRARSLSG
>AMAG_09480T0 | AMAG_09480 | Allomyces macrogynus ATCC 38327 predicted protein
(575 aa)
MVQQSAISGTIICQGSVRGLPEQTLNMFEKGNAVFMRFWSLKDINYRTSGLNLSWAMAPL
PGESPDLAGALVFGANLIGIKEYTRNVTRAARVAEFLSGFEAQRLFTTALGLRPTIPEHF
RDPEVNRVHDAAFLNSIRIANRPSTSCKDQYLAISEFIYAGVNMILGRFADAATSVASIN
NLIADLLGIDHYGAPQNIQWNDPASIAVAAIVAFMFLVDMLIGAMLGSLVPLMYIGTPTP
ATCKLRVVLIGLGFTLMTSCMVAQDFRIYLFASSPLRRIAADVHRMLLQSLVAVWATEAI
LLGLWLGLDSLAPVDVKVDDLWRYIGCASRSLPFQIGMFVAQCLLCAVLVGLCVWLAVRN
HNVSPKANTSGAAMSQMSYLILWLRVLRYVSTSINSFHARISLTPVTLVVLSVLWSYLVV
QLRVTPDTETSSWMGTTIAASEPAFSTATQDSSVSDLPGPIAGALHESILAMRGSWSYDR
LRKLVSVSETSTATRSFTATFTVGMLEVWTRTQMELKDWHTRLEHAVLVGGQSTMCEPSS
RGTLGSPAARGAQLTMSVQVASSVEGLQAKVISD
>AMAG_09481T0 | AMAG_09481 | Allomyces macrogynus ATCC 38327 predicted protein
(858 aa)
MQPVVSHRDNAAFISNFTTLVNAWSDRTGIPVAYTNNDLQKFLTILGQQQLPSWDLIGMD
LIWPPAFARPLLLPLNGVLPPASIARHVPSSLESVTVNGSLYAVPLYSDGGALFYRSDLL
AKYGYFQPPKTWDHMEAMLTTILAGERATNPTLTGFVTQLSPYEGLTCNVAEWLAGANLT
MFLDMSSKLTLDSAPMQAQATAVVARFRRWIQQGLISPVSLFARELETRNTFGEGKAVFM
RYWSRQEFFYRSTGLNLTWDIAPLPGELSDLAGAATLGGAVIGINKFSRNVTRAALVAEF
LSGPESQRVFTTALGLRPTIPELFQGSRSLPRPYGATHSDFRPHPVQILPSIVFTTRLFF
NRPGDQYLAISQFIYTGVNLILGGFADAAASIASINLLIADWLGIDHFGAPRNTQWSDSA
SIVVVAIVAFLVAAILFLAIRLFCHRDTAAARRIPTEFLVGVLVGSLLGSAAPLTFIGTP
TLQICEVRVVLIGFGFTFMASCMAAQDFRIYLIVSSPLRRVAADVHRILWQSLVAVWVVE
GALIGLWLGVDPLAPVDVKVDNAWRYIGCGSDGLAFQTVMYAAQCLMCSILVGLCVWLAV
RNRNVSPKAKTSGEALSKAAYLIFVVAGAAVILLSALQIGPVPQMLLATAAVTLVVLSVL
WAYLVVQQRVAPDAESSGWMGTTMSPSAAIFSDASGSTGNLLEPLVGVVHESTLAVRFAR
SERALQLAPWDAGVAVVHVVDARILVVRSQPHGLVLSLRKLVAVTEPSAATSSFTVTFTA
GVLEMWTRTEPELKEWHTRLAQTVPVGDQSTVHESGGCRAQGLPVALRAEMAVSVQIATR
IAAPLSTVGAQAPSLHG
>AMAG_09906T0 | AMAG_09906 | Allomyces macrogynus ATCC 38327 predicted protein
(630 aa)
MSSTVTIVANSTGPATAASFTNLTTVQYGLLLPFSIIGTWWRSEFVIAADAVLYGIAHAQ
AAGYLLGANVTLALADEYSATDSSLRRTVFGVLDLLQQNVSAVIGSGFSDASKASAAITS
VVHVPQCSFSSSTADLSFKGQFPLFFRTADTSQMLGRSMTRVLLYYKWQRVAVLTDSSAG
TSFVQSAALELTTSASRANVAITMQLDFADESMFATILAMLTETQSRIVALFNVSPVAAN
LLQFLYGAGWLAPDKAIMGASTYFFMASGPTGIDTILATYLAEHPDRVPLPQYANPSALG
GFYRAFGCGYAMTTGLHRLVTDNNSTLDALAARDATLYSAMKLRYFNATSSPFSEYDFTI
DTNGDLSAPNMTLQSLVRNATSRAYEFVDHVVLGPDGCALKLINPVVFPNGYVPQDAPTP
VLLNPTIHSASGVIVAVLTGLTLLFTLFTVVVFTLRRRDPAVRATSRLSTNLLHLAVLCG
VSCVCLYYGVPRAAWQCAARRWLLRLSSGLVFAATLPKAFRVYRLLHSPVGGQPGEWTMV
KATATILAVELAAFGAESASPVLPEFVQLDLTTAHVGCYASDQWAVLKVGIVIVVNIGLI
VAGLYLTYHTRAIASRYNDSSAVFFSRAF
>AMAG_11120T0 | AMAG_11120 | Allomyces macrogynus ATCC 38327 predicted protein
(884 aa)
MLSTRLAVQGAITTARSGAVAVIGESYSSNTIPLSYAMSHYGIFVCSGSATSEDLSNINL
HPTFFRTISPDSSMAHQLTASPQRYQGHVFVQTLRHFGWDQFNLININDQYGVSIEQVIR
ADVQADDKLTVATHHIMAVCDDREIAAVVTDLASSPSRIVVMAMQPQLGVRIMAAAYDHG
FDSSWVWLGTEFFSSVNEVLDDMTRTMAAVRAQGLRRFIDGLVVVWPEELAWGDPTFEAW
VQAYQASFTDNLILTETYHLFTQACLEAHMRGVLGLVQKYGADTVQRRATNATLAEYLVP
FNSSTGHVTYTENGDRRGHVVLFSSTQDGSLVPVMTINADLQFLPIANTTLRFPGNCTTI
PPWHPIFQVTIPDYPQPGVMTTLVFAGILIMVTLAAWAMLIVYRHSKRVRHHGLPIVSTL
CFSIALSLTTPFFAAGNPTVATCNAQWATIMVGFGLTMASLAIRSYRIAKVLDNRVLSKS
QSLGTRSLMARMLAVPLVQVVLLSVASAVAPLVPVKTVANSLVVVTCAATSSTNLILSGS
AAGLDVFLFLIVVMLTLKIRGIHMAYQESRWILFALNLVLITIVISLPLYFLYAENAVHS
FYIRSLGIMACNLCLLGTLGSFILSFFSNKHHDHDIDFFRDRRVVLRPVVQIPHEELAAL
HEASAAMIDQGGSGGTDSSSDSFATDLSDAGGGGGGGTPVLVTPATPKIHSDVYDLRPST
GINAKWTRRTVTILPTDAWIVITDSTSGGARTAGLALAARIVVIDPDPHDLTGHCAVITH
PGMPSQAVRFTSDAERTAWVARASAAGARERGVGDESSAALARRGPSGSVASSGGGGGGV
TSGGGGGGGGPRASRLDVARMRARTVSGGVRAWAVGSSDRRAS
>AMAG_11145T0 | AMAG_11145 | Allomyces macrogynus ATCC 38327 predicted protein
(968 aa)
MRAKSRPRPPSRQMAAPLQLWRLGLVWLAWILIAVLALQPWHNVAAVPTNLTILVLLPLS
DPGANPTIIRSFQEAMSVAPPAMNAIDPNHSYQLLFQDTGGVRVNAMNVFLNVTSQQTVH
ALVGEYSSRVTLGLALAASNRRLWHCGLSSSMDFDNKIDFPFFFRPTTNDNQQGALLARF
VASMSWRSVNILAVADPYGQSLSAAFSTSADQVNVSLYSLQQYLPGTTDFSVHLDTILAS
RSKIVMFFGFPWDAKLILRQAKAKGMVGPDWVWVGTHTMYNYLDSLPLDTDRRLADGMMF
LTLREEHSTPQYQSLRSSFLAQYPSRSELLVSGVALTYYDCLLALANGIRPCAHRHFLLL
RFDKMTRLYGDAAVQNHSYSAALTDFLVPFNGTTGSLTFLPTGSRDVRECQIMNIYNNSV
RVAYIMTLSGSVDKVADPIFYGGSTTIPVDCPPLAIVYPQWTDMGVQVLAVIRGLLILVM
LSGMFFLIINRAEKQIRQLSLPFLLVISLGCVLILASEFILIGVPSAPACHASTVVFTFA
YEMVFASAIVKTYRIYRIFDNTRISKGGLKSHVLFRNVAMVMGVQAILFLIWIAAFPVWP
TLVTTKTSFYYECRPTNVAGHWAILGLSFAFNGVMLLLLSYLAYKTRNVDSSYRETSCVV
IVPLSLMTIESFALTAYFIRSVFMLYAVAFTFMALVGRLILAVWIEHRIKSARPTTLMST
GLTSATDTHFQMGPKGPSTDRESPMVVPRCNTTAGSPGQPMSTTASSAPGSEIDGVYPVL
RRGGGLGIFERFTQTWHTTQVYMNVPRGLVAIGPTPPGAGVARSVSGKSTTLRNSVRKRN
VAAPAGANHDEPMAAAIPLTSLGFDASPAGVPPACLEFVHLASGAAWVVQMNGPEEVASW
THYLKAVASVITSTGSRTGQTSSSSGGTNSAAGNAAVASGRNSSQSPSPSQVHVSANSDR
IIRTVVG
>AMAG_11146T0 | AMAG_11146 | Allomyces macrogynus ATCC 38327 predicted protein
(957 aa)
MPYMAKSRRPLRPMSPILRLGATTLLALILAIMLQPWSFVAAVPTNLTVLVLLPLSDPTA
GAVFRSFADVMSVAPPAMNAIDPDHNYHLVVQDTGNVRSNAVTLLLNVTAQQPVHALVGE
YSSRVTLGVALAANSRRLWHCGVASAIDFDNKQDFGSFFRIAPNDNQQGPVLAQFVASMS
WRAVNILAVADPYGQSLSSTFSASADRLGISLYTLQQYAPGTTNFGVYLDTIRAGGSKIV
MFYGFPADCKTILRQAKAKGMVGPDWVGTHTMYNYLDTLTMDSDRLLADGMLFSALREDH
ATPQYQALRSSFLAQFPSQSPSVLGGFALMYFDCFLALANGFKTMTSLHGEAAVQTHSYS
ATLPEFLSPFNGTTGSVAFADTGSRIVHEWQIMNIFNNSNRAAYALSGSGRVDKWIDMGV
QVLAVIRALMILAMLGGMMFLATNRAEKQIRQLSLPFLLFISLGCVLILASDFILIGVPS
SPACHASTVVFTFGYEMVFASAIVKTYRIWRIFDNTRISKGGLKSQVLFRNVAMVMAVQA
ILFIIWMAAFPVWPALVTTKTSLYYECRPTNFAGHWAIVGLSFAFNGVMLLLLSYLAYKT
RNVDSSYRETSWYVLIRTFLHLKCDISPFLLRALSNTDLLQRHQNVFLCSVVIVPLSLVT
IESFALTAYFIRSVFMLYAVAFTFMALVGRLIVAVWIEHQIKTVTPTTLMSTTLASAADG
QFHQRPKGSSADGESPMVPRRSATAGSPAQPTSTSGVPGSEMGGVYPALRRGGGLGFFER
FTQTWRTTQVYLNVSRGLVAIAPPPPGVGVARSSGGSATLRKSVRKRSVAAPAGGANHDE
PMGAAIPLTSLGFDASPGGAPPGCLEFVHLGSGAAWVVQMNGPEEVASWTHYLKAVASVI
TSTGSRTGQTSSSSNGTSSATGNVIASGRTLASQSPSPSPSPVRANSERIVRTAAG
>AMAG_11147T0 | AMAG_11147 | Allomyces macrogynus ATCC 38327 predicted protein
(961 aa)
MDPGAATRSRPGGSNRGRFIRARSFPTAVVVAVALLLIVTLLTGPIVHVVAVPTNLTVLV
ILPLSDATLGSVFRNIADVLALAPPTMAAIDPNHNYQLVIRNSASVRLTAVNALDAAVTQ
QPVHALVGDYSSRVTLGLALSAHPKGLWHCGVSSATDFDNAVDFPRFFRTMSNDNQQGRA
LAQAASAMGWKAVNILAVADSFGQSLSQTFASSASSLGISLYSTQQYQPGTIDFSAYLDT
ITASGSIVIAFLGFPADAKLVLRQAKLRGMIGPDWAWMGPSTFIMYLDSMNDPVDKQNAD
GFLFTSVSEDRLSSQYLSLKSEYLTHYPTRDSSALHGYALLYYDCLLALAYGFNTMAATY
GDAAIQSKNYSAPLSSFLVPFNGTTGFVSYIAPGTRTMDWEIFNIYGGTARSTYKLWQNG
TLTKSASPIFYGGSTTVPIDRPPLTLAFPQWSNAGVLALAVIRAIMMTMMLMGMGFLIVH
RHEKQIRQLSMPFLLIISLGCILILASEYLLIDVPSAPMCQASTVVFTFAFELVFASAVA
KTYRIFRIFANTRINKGGLKSAILLRQVGAVLVVQAILFAIWIAAFPVWPTLVATKASIY
YLCSPSNSTGHWAVLGLTFAYNAALLLAVCYLAVKTRNVDSSYRETSWILHAAQNVALCS
VVIIPLSLITIESFALTAYYVRSIAMLYAVGFTYMALVGRLLLAIWAESSTVSISHVDGL
NASLKTTVDMQFQSKATAPLGLMPQERRTSNTILTTPTTAVTPGAELAGQFPVLRRGGGL
GIWERFTQTWYTQLVYLNLARGFAVIAPPPTPTSGVGGTSTAKRHSLPQQQSRAAARKGG
DEGTGIAIPLAKLGFDASPASTPPGCLELVHFGSGAAWVVQMNSAEEVAAWAQVLKSVVS
AITSAGSRSGQASSGGGGGGTTNSITGSTTLGAGRNATTSSPSAQPLRSGISEAVGRGGS
>AMAG_11158T0 | AMAG_11158 | Allomyces macrogynus ATCC 38327 predicted protein
(928 aa)
MNAINPNHNYQIIIQDTGGVRFNAVNLLLNTSLQQPVHAFVGEYSSRVTLGVALLASARK
IWHCSVASSADFDNMQDFKFFFRVAPNDSQQGPILAQFVASMSWRTVNILAVADTFGQSL
SATFSTAADQHGVSIHALQHYLPGTTDYSPYLDAILASGSKIVMFFGFACFGSPRCNFAF
GNSPSIVFRSFPGDCKLILRQAKAKGMIGPDWVWVLVTTRVQTNLRVLFTAFACFSLQVG
THTMYNYLDTLTMDSDRSLADGMLFSALREDHSTPEYQALRSSFLAQFPSRSESDLGGFA
LMYFDCFLALAKGFRSMTTLYGEAAVQTHSYSATLPEYLSPFNGTTGSVAFTEQGSRIVH
EWQIMNVYNNSNRATYVLSDSGRVNKVANPIFYGGSTVIPIDRPPLEIAYPQWSDPGVQA
LAVIRGLMILAMLGGMIFLGVNRTEKQIRQLSLPFLLVISLGCVMILSSEYILIGVPGAP
ACHASSIVFTFAYELVVASAIAKTYRIFRIFDNSRISKGGLKSPDLFRNVAMIMAVQAIL
FIIWVVAFPVWPRLVATKTSLYYECRPTNFAGHWAIVGASFAFNGVMLLLVCYLAYKTRN
VDSSYRETHWILYTAQARSLQPLICRGILVTIESFALTAYFIRAIAMLFAVGFAYTALVG
RLIVTVWMDRRLSTGVTAAGITSTPLATAATEPNGPFKLKGSAENQVSASKPSSSSVAGV
PGAELGAIYPVLRRGGGLGFIERFTQTWRATQVYMNMPRGIVAISPPTQSAAQSNARSGA
GGSTTARTSVRKRVAGRHGGSGEGMGTVIPLADLGFDVSPVGAPPACLELVHLGSGAAWV
VQMTPEEVVVWSQYLKAVASVITTGTGSSSGSGTRSGTGQSHSSGGSASVTAAAGHAVAR
AISTSEAGRVRMPSQRPQLASDRSVRD
>AMAG_11484T0 | AMAG_11484 | Allomyces macrogynus ATCC 38327 predicted protein
(814 aa)
MGVNVSLSEYGDYENTFGRIATGRVDANLETWPNARVALYQQYVVQLGAVEDLGLVGYTG
KSSWYIPTSAVNANPSKIFDSWRSYYRADVLALLPLAGTTTPARKPDGSWLCDTATFPYC
TNGMFVPPQCQGNPATPCREFWSILPTLSPGSNEQRIISLNLPLVVVYLGYDFLPAVQSC
AAQGSACIFYYWKPEVLVSTTALTRINLPEYSSTCLGNFSATRVGQPGNSLTCDWTVELL
AKLGRPALVTEAPHVYNLLRFLTFRDVDIDALLADLARTSYEAGNAACNWIMANRNIWSS
WIPAPPADYSTFCGFIIKTLEQIEPNSPLSASLLTATAGVAVAAILSAGGLVRFARHDPI
VQQTPVYQWLVVVSVLLAGGSVAALLVPATTDICIARTWLLAMAWTIFLGATTVKTWYTY
LTFGNRRMSVNPPARRVLLPAVGIAVALDATMLAAWTALADPGPTATTVSAKTFTLVCRP
RATKSTAYALTTALYVFHSLLLLTAARTARRIRRVRLPFRENRAVAGVMSVVLVAGVVAG
SVSLSPSVTYLAEAVVQAVATIVAMGTALGALVLRPIWEAHKAAKKGGAKAKTGADGKSG
ASGGSKFETPRVASSTILESATLPSTTIEGPSKGINLRPVFGSAAGTGSGADDRPANGDD
PTAVMATRVGINYAMQKVSGVFRTWTDVHLLLFSSPCPVLLIANVKDQSAPCRAYTTNLQ
AAKIDANLAKTFPGCFLLRVDGTGWIVQTTDAAAADNWVAEIETIFKDVAATHSPAQSMS
MKLWSATANSGGGGVGRATARAGSRSRGGSTVG
>AMAG_11885T0 | AMAG_11885 | Allomyces macrogynus ATCC 38327 hypothetical
protein (910 aa)
MAAPIDMTRRLVRALVLLLAVIVAGVTAAQFTLLVSLPLTGEMKLSATGAREVLEASVDD
VNAWAGANGGHKFSLDIRDSAGGMAPAVKNVFDAGAGNSTVGVIGDFGSAQTEAMALAAN
SFKLWMCSGAATSPDLSNKDDYPFFYRTIPPDSYQGPFLARFIHLMEWKSVALLFASDSY
GTGIMTTFTQAADEFKIQVATSQSFTPGDTRGYSVAIDAIKSSGTRIVLYIGVPDDFIAI
AREARKAGIIADRDWVWVGAEGLSSLPAVVNDPSKKYTDEDRDNLNGVMYAFPQERGAQY
KAFFDTYKNKFSGRQDTTPYSIFFRDCFFSMARGIVKMIGSTNVGTVSGRSYASGVSIKD
FLVSFEGTSGQLTYDKDGDREADYTIVNLYQGKATPVFSLPAKDNNSLTSLAPATYYSGR
TDKPTDRPSYMIAYVTYLSAGGIVVMGLVGLVILVILATVGYLVVQRAHPAVKSMSLPFL
IQIALGLVLILGDVFLWMDIPTPLTCNLQVWVFIVGFELFLTAVAAKTWRTWKIFDNKSL
AKLHNLTDTRLFLATMAIVLVQAIVLVLWTLLAPMKPVLVATTSSISYKCESANKVALGT
LFQTISIVYNAIILLVVSFLAYKTRKVYSTFRESKFIAYTAENIFLCGVVVTPFLYLATD
NFALAAWWIRVFTVIYAVSFAYACLVGRIALVPYMASKAETSGGIKMSFEKGSSNDGTSS
AEQMPGKPQTMSGKYPVKVANKLFATWHTHRLTLFALEGFLGMTRLTNNTEQGTIFKLRS
IQFDPSPAQYPLCLELRADSTAYLVQFNREEDKNTWIKALSVHCLVYSRSSGNKSTGGPG
ASTAAPGTGGGTRQLQGGPSFAISAAHYGATSTIGLNSAIGGGVGGGAGPAAGGGSKALQ
MMDPAQKHR
>AMAG_11968T0 | AMAG_11968 | Allomyces macrogynus ATCC 38327 predicted protein
(833 aa)
MAARRALRPAVAGSPLRLVTAALVTLWTLLAAIATLPHLATADEIKLAGILPVSSPDDGP
AASAAVAAIKASIDEVNQSVAGPAGHKVSFTLYDSQWSISKSVNLAFTAANDGAVGVIGE
LNSGPSKVMALTAQNLGMYTCSGSASAVELSDKTSYSQFFRTFPSDNMMGEALAQFVAAM
KWRSVAVLASNTDYARSLSSAFSNTAEELLVDVATVQTIQFSSDPPTGTNVSLKAIAEVG
VRVVVFLGEAYEWVTIAPQIREAGLFGPEWVWVGGDATSSMLRVLNDKKAGQDVRELTQG
LPIPNDAKAFVAKNSAVKEHYAMLYRECLMAMARGFVQQLNSAKNKDDVLKRRNVVPVNK
FLAPFDGLSGPVKFNDAGDRLADFTAFNIFDGKESPVFRIARDGWTVTRVNDPKFFDGSS
KTPDDRPSSILGYLRYSSIGAWIVLGVTGLLALVIIVSMFILITMHKEEAVQELGLPTLA
YVTIGLVAILGATATWIDVPTRISCQVNAFLLAVGFQLVFVPLLRKLYLFWTRFENNYLL
RNHKRRTIVEELPWVLLAIVHPLVVLGWDMLSPLEPKLIATPSAISYQCQSPNGTVQALF
RWISLGWCAVELASVLFLAMSVRRLQTASKIHRYTLHLVQNTIFSCIVLAPLTILSWPTF
ALGTYYIETAVVLYACGFAWGCLHLRIYNMTKRQNRARFGSNPPSPKMSSAVESQLLLQV
TGKASSLVGEFPVKWVGRFASTWEKHRLVLALGEGYVGLIRSTDSSGQVTALKHIHASRS
TRFPLCIELGMADKAVAAVQMKSEEQLEQVLNMLLSRHAPPAPAGTNRVYIA
>AMAG_12016T0 | AMAG_12016 | Allomyces macrogynus ATCC 38327 predicted protein
(334 aa)
MGVLITHRSHKVVKASNWKYGIAILIGSILISLGIIATSWVPDSRQGVMVVASMISSGFD
LIFSALVVKTNMIYSIFTARKSFKPNKWQNYGFIVLVQVAQFVIVGLWFVFDSNPTRTLS
LGGVAWVVRTVNVNWVVLATIPIAGLTIAGLVLSFKTRNVTSRFNEGAHIATAMYLFAFS
LVVVAPVALVLDSPFVVYIITSLLITLTNFGVIGIYYGPKLVSIFAPPPETVLTGSVTAS
STGADTTDSGDSGSGSANALRCKYCKQQIGTATASNSGGNTLQRVPVMPRSPSSMKQSLV
KNAASSVLASAPSSPAKESSGSDSPFKDVKGGR
>AMAG_12053T0 | AMAG_12053 | Allomyces macrogynus ATCC 38327 predicted protein
(1048 aa)
MPTGEPTHADRKAPGSPLCRRREPTPTSPYLRLALDGCNRVANSNPSVTCGTSGIDGLAN
TTSIANAISGIVASTDDDVFFSTGSWGLPAMEQIATLYPTKSFVMIDLVPSKVLPNLAGI
TFAEDQAGFLAGALAAVFSQVNKIGVIGGRPIAPVKKYVNGYLNGALSLCPTCEIYNTYV
PSLSNATLGQAAASTLLAQGVDVIFGAGGTMGSAGILSAAQQQTFVIGVDSDEAQTTFLG
RQAIDYLLGSSIKNVDVAVASAISNVLAGRMGGYNLVLDSSLKGVGLSELNSTSLKNFNT
SVTVSIKTATDMCATTAFYSRASVLNVIRNNLEDRMLFTKVLPSGHLEPLTAYTPKTWYD
VAPFGARSKVPNGLQGHSALVLPSGNHVLVWGGKTVIGEFPQHASVLDYDSLTWRADTAA
SSSVPPGRMFHAAAITQRAGADTMYIFGGQGANAMIYADTWRYDVASKTWTQLAPTPSPS
NRTDSAFAIIGTTLYLFGGLSQSGEVLSDLWAFDLTTEQWNQVTTAGTLPCARRHAAMTT
VNGTKLALFGGSDGDRNPTSKLHVLDTMTHTWTQVSPGGDVAPPAAERIGAVTLDDKRVL
YTGGVGAGGSLNSTWVWKMHTNQWVVANQDVGYGPLPAGLHSHAMVVFDQSASPTACQSQ
TAPGFSICTPATLPVVLAISGVASSPGGGVLVSFASAEPPLPAPGVIDQGAKIAVTAITV
VGLVGVLGVMGVLLTHRSHKVVKASNWKYGIVILLGSIVISLGIIATSWVPDSRQGVMVV
AYMISSGFDLIFSALVVKTNIIYTIFSSRYVVKTTHWPNYGFILFVQVVQFVIVGLWFIF
DDNPIRTFSLGSVSWVVRTVNVNWVVLTAIPIAGLTIAGLVLSFKIRYVTSRFNEGAHIA
TAMYLFAFSLVVVAPVTLVLDSPLVVFIITSLLITLTNVGMIGIYFGPKLMAIFSPPLEN
VISGSVAGPSTNGMDTTDSTESGGTSANVLRCKYCKQQVGTTTGTTSSGSATQRTGVAPR
APSSSKRTRQRVKLTTLGSAPASATPR
>AMAG_12378T0 | AMAG_12378 | Allomyces macrogynus ATCC 38327 predicted protein
(897 aa)
MLLARGGRSWLVPILLVVAALACVVHSAEYKIAVTLPYSSEGDGLSARGIKEVLDMGIEE
VNQWASTSFAGNSFSLINYDSGKGVASAVESVFDAASKGAVAVIGEYSSSATIPLALSTA
NFGIFTCSAAASAPINRADFPLLVRTIPPDKVQGVALAIFVKKMGWNNVAVIAASDDYGE
GIKQTFTRTASDLGVSLESVQSFSPSDPTGRSYRIAIDSVRLAGVRIVMFFGTHEDLVPI
LRIARQAGLIGRDWVWIASEGVATLDEDMAAADTKQSGTYTAEDKDNINGLFYAFPAEVG
SGFADFLKRYQERFKRTDTMWYATLFKDCLTTMARGIAKLVKRNSEKDVRARNLRGATLA
DFLEPYESTTSGLVQWDSSFERVMDYHLINMYGLKRRVTYTVKLDKKDLVAHDAPLYYSG
TSDKPADRPEHLRGYLVYGNVGAIVIMGLVAIVAAVIVGTLVYLAMNRMHSSVKQMSLPF
LGMICAGLLLILATIFLWIDVPTALICNMERWALLVGLQVTLSAVAAKAYRIYKVFDNKK
LNQLHMLNDVNLFLGCLAIMLVQIVLLVVFTLVAPLAPKRVNSYNSYTYVCESTKPTLDR
LFDVLSIVYNGFLVLVVSVLAWKTRKAYSAYREASFIMYSVQNVFLSAVVATPFLFISGG
GGDFSLGAFWIRALVVVYAVMFTYACLVGRIALTLYLAKTKSANQGVKMNLSNEPSSSGN
NGISSAEQMAGKPTTMHGKYPIKITNKLFSTWHTHRVMLLALEGYLALTRMTGDAEQGRL
FRLRSVQFDPNPAEYPLCIEIRVEESYVIQFNTEEDKAQWVRALSIHCLVMSKSSANKSA
VGVGDNAGSLAATRGLGPALTVGARAGHSNGGALGGSRMNPAASQLQSHIGANGKK
>AMAG_12430T0 | AMAG_12430 | Allomyces macrogynus ATCC 38327 predicted protein
(805 aa)
MGLPLSTSYTLLYYRTDLLAKYGFSGPPRTWPELEVMAETITNGESATDPTLIGYLPQFM
SNELLTTNLLEYLAGSDAGALLEPDRTLSSFTTGSKYAAVLQVAQRVRKWVTSAVVDATA
VVADEMVSGMQWGANNVVMMRFSPIVPNRVAPSGTSVTWNVTQLPGEKVRGASTLSGVAA
GVVRGAANVTAAAQVVRFLGSAEFQKAIALQVGVMPAVPSLLDDPDVCRMIMFCHVYKNV
TIVHRPSLIAGQKYSQVSQAIYTQWSDIISGQATPEVGIDNMNRQIATILDIDLLGNPTN
PTWTDPVVITMVTISLGGVIGLIATSVLLFQSRAAPKIQRAPWLLLSVMQLGMAIALVHP
LVMAGVPNSVTCVLQSWQLATSHTLMVGGAALRLFRCRKMFRNTFAKHIVILRDRTVVRV
MLFLIAVDTFLLSIWTGIDPPRPVDTKRATWRYMTCKSQGDAAGIPVFVFHGGLHLAALI
LAARSHPARKVFPDAQALALGVYNTTLLMALVLPTRFFNAIGLPIQYAATAVALFLTTGV
FYGLFIFPHLRTARAFRRGERSTSGAGAAASAEARRSPSSGGGAGRASGSAAETAPGLKR
KTSGAAALVRPPPAANADRVGLVSYCVARSRWWLPYAAWQGAKMHLFPGLGMLVLEPSDS
ADPRDTGHVIDLASITAVDATEMTARNPNSTTPAAMDSSMSLFHEHVFRVTTTLIVVDIM
AASPGEAAAWVEALALIRAAHAAATAAPARSSNAALRRRQPRAPAVSMRVPGRSSSAAGR
VRSGSALANAVAGAAGRGTPKAAR
>AMAG_13059T0 | AMAG_13059 | Allomyces macrogynus ATCC 38327 predicted protein
(969 aa)
MERRWFWSRWAAVWLLVMSAVFHFTGHVAVAVRTNLTVMILLPLSDPVAGPLYRQFTNVM
SVAPPALAAIDPYHNYQLMFQDSIGSRSRAVNVLMNVTQQQPVRALVGEISSRVTLGLAL
AANTAKLWHCSLATSTDFDSLSDFPVMFRTIPVANNAQGPVLAKFVASMSWRSVNILAVS
DTFGQSLLSAFGIAANQLGVTVEAIQQYPPGTVDYTPYLSAIKATGSKIVLIFAYTADCK
TVFQQARQMGMVGQDWVWIGTMVLLNYLDALTTESDRELANGLMFVSPREDHTTAEYQTL
RTNYLTQYPSGSESDMSGALLFYDCLLGFAHGFKRMTTIYGDAAVLTHSYSVPVTDFAQS
YPGTTGLIEFTAVMSRNMRDWQIMNVNDNSARLSYILWENRTLEKVADPIFNGGSTKIPI
DRPPLFLLFPQWTDSGVQALAAIRTLMIVLMLCGMGFLVRYRAEKQIKQLSLPFLLVISA
GCILILVSEYILIGVPAAPACHSSSVVLTIGYELVLASALVKTHRIYRIFDNTRINKGGV
KSKDLFRKIAVILAVQVLLFIIWIAAFPVSPTLVTTKFSQYYECRPANFAGHWGVLGVSF
VFNFALLFLVCYFAYKTRNVDSGFRETAWIMYTAQNVCLCSIIIIALSLFTIESIALTAY
YIRAVIMLYAVGFTFMALVGRLVVAVAADHRHAASMLPKELTASPLGTAHETQFGSKGIK
ASAVTRGRSDNLRLKSSAGAAAGAAGSELNGVYPVLRRGGGLSLLGQFMTTWQSTHVYIN
FTRGVVAILPPSPTTSAAPTSRGRGRSRSARAAAAAAATVAANASSSARKMGEVFPLSAL
GFDTSPVGAPAGCIELVHVPSGAAWVMQLSTEEVAVWAQSLKAVAVMVVTTAGGGSSSGG
RSGSNDGGQPGSAPGSAPGSALGSAVGASGATVAAGNASGGEGQGQPARSRSPSAVRPLH
PGAGGVDF
>AMAG_13060T0 | AMAG_13060 | Allomyces macrogynus ATCC 38327 predicted protein
(909 aa)
MATIDPYHNYNVIFRDSAGSRSKAVNVLMNVTQQQPVRALVGEYTSRVTLGLALAANPQK
LWHCSLAASNDFDSRSDFPAMFRPAPSNSVQGPALARFVAAMSWRSVSILSVADTFGQSM
LSTFGPAAIPLGISTETVQQYLPGSTDFTPFLSAIKATGSKIILVFGSASDYKALFRQAK
QMDMVGPNWVWISTTALLNYLDMLTLDSDRELANGLLFVTFYEDHTTAEYQTLRSNYLAA
YPSRDADKDLAGIPLLFYDCMLGFANGFRQMTDLYGDSAVQSHSYPATVASFPGAYQGVI
GPVTFSSVMSRNAPVWQVMNIYGNAHRLSYIIYENGTLEKLADPIFNGGSTKIPIDRPPL
VFLYPQWTDPGVQALAAIRALMIVLMLCGMGYLVLHRSEKQIKQLSLPFLLVISVGCILI
LVSEYILIGVPAAPACHSSSVVLTIGYELVFASALVKTYRIYRIFDNTRINKGGVKSKDL
FRKIAVILAVQVLLFIIWIAAFPVSPTLVTTKFSQYYECRPANFAGHWGVLGVSFVFNFA
LLFLVCYFAYKTRNVDSGFRETAWIMYTAQNVCLCSIIIIALSLFTIESIALTAYYIRAV
IMLYAVGFTFMALVGRLVVAVAADHRHAASMLPKELTSTPLGTANDSQFSAGGSGINGKA
IKATAVDDSSDASPGLTRKSVSLPAAAAAAGTDLTGIYPVLRRGGNLSLLARFLTTWRSM
HVFIHLTRGVVAILPPAPISAAAAAADAVSGAGRRRSRSARAAAAAAAAASAAQAAGGRT
IGEVFPLTSLGFDTCPAGVPTGCIELVHVPTGAAWVVQLATNEEVASWAQALKSVVPVAG
STAGGGGSSSGRSSSMGGGGPTAVAVATVGASAATVVGSGKGQSPVAVRSRSSSAVRALQ
PGAGGVDC
>AMAG_13493T0 | AMAG_13493 | Allomyces macrogynus ATCC 38327 predicted protein
(758 aa)
MSSDISPSATVANARAVLEPLANSPSRVTLLLTSPAAIVSILGAAKQLGFSPREWVWLAG
EGGKLARSLVPATDMAYLEGMLVTYPTEEDVTSPTFIALSNAYAAAYNGTDLCHTDGAYW
FFTQTCGEAHVRGILALALKFGAAAVQSRNHNATLADYLVPFMSSTGPVSYVGGDRSGLY
KILNVQNGTLVPVMTIDDNLNVNASVPVLFSGGRTQVPSWRPTLTLAMVQFSDPGAIAIL
SLCSLSLYSTLGAWTYLFRNRRAKLVRHHGFPFLSMVTVGLVLNLLAPFLWTGGVPTRAM
CKTSNWLVTLGTCTVLSTLVARAYRIFSIFDNRVLAKSRSTRTRVILLRMLIAPAIQVAL
LASDSIFVPTAPVMTVTRSTYFYTCQTGGDETLHNVLIYTSGSVNIILVFTTTYLSFRTR
KIHTAYQETAYLSLTTQHLVFVLILSGALLILFIGNPVAAYYVQSVAVLWGSAMVSYTMR
TDAIVCFLPRTPRMTLVLNVDSRNPCVVWRLVRAHRRETAAVDQSMAMSQHDWGDHGVSG
AVGTHSAAAAPAVRSNVGESIATGASRVVGKALIGRFPVKKINRLLSPWRMRTLSLLTTE
GILVIAPPEDTHAPHTKPASAWTLTQTTLDATVANLPLCIAIAHAGADALAVQFGSETDR
DTWVRRLSASGVIPRQSTTGGETGGGGGRRGETVEKGGSAAAGGGGGAARLVAAGPVVPA
RTAAAAWTVSTRVAEEEAVDAAGTAPSLTSPRPSLAP
>AMAG_13746T0 | AMAG_13746 | Allomyces macrogynus ATCC 38327 predicted protein
(621 aa)
MAPDNYGATVAAVTLQYFNWSKVNVISSTDAYGSSMSSKLTALATTFDYSIAMWADISPS
ATLATARAVLEPFVNSPSRVTLLLTSPATIARILIAARQLGFNPRDWVWVAGEGGKLGRS
LVPTLSDKPAVDMGYLEGLLVTYPTEEDVTSPAFIALSNAYAAAHIGTDLRNTDSAYWFF
MQTCGEAHVRGVLALAQKFGAAAVLSRSHNATLADYLVPFMSSTGPVSYVGGDRSGLYKI
LNVQNGTLVPVMTIDDNLIVNASVPVLFSGGRTEVPSWRPTLTLAMVQFSDPGAIAIMSL
CSLGFFSTLAAWTYLFRNRRAKLVRHHGFPFLSMVTVGLILLLLAPFLWIGGVPTRAMCK
TSNWLVTLGTCTVLSTLVARAYRIFSIFDNRVLAKSRSTRTRVILLRMLIAPAIQVMLLG
ADGILVPTAPVMTVTRSTYFYTCQTGGDETLHNALIYTSGSVNIILVFTTAYLSFRTRKI
HTAYQETAYLSLTTQHLVFILILSGALLILFIGNPVAAYYVQSVAVLWGSAMVSYTMLWR
IVHAHRRETAAVDQSMAMSQHDWGDHGVSAAVGAHSATGAGNGEARRTVERGRVDYDGRE
AASWEKGVLARSCVFWTAGP
>AMAG_14266T0 | AMAG_14266 | Allomyces macrogynus ATCC 38327 predicted protein
(935 aa)
MRFSGSSPRYAAAAGMAGLALLLVLAAVTLPVLAAGGTFKIVVSLPETENKVTSGTVVSI
QESLKVALDQVNAWAGANGNHTFQLDFKDTAKSLAPAVKSVFDAAKDGAVGLIGEKGSTI
TIPMALAANQFQMWQCSGSATSPTLSNKAEYRYFYRTIPPDSVQGAFIARFVRLMGWHSV
AILFTGDSYGQGIMTTFSNEAVNQEITITTSQSFTASDVQADYTHELDAIQSSGTRIVVF
LGTTSDFIPIARQARARGMIAADWVWIGSDGVNDLADTLYAQGNKYSDTDRENSNGVLVA
FPTTQGPQFQAFWSAYQAKYPGRQGLAATATLFADCLQTMARGIVKLAGSIGVDKVNQRA
YPSSMTVKDFVGKLDGVSGAVSFDENADRIADYTLRNLWNGQSNVVYTLAATASASLTAS
STPVKFFGGSSSIPPDRPSSMLAYVTYKSIGGIIIMGIDALLILTVIAATIYLYTQREHA
SVKSMALFFLLQISLGIVMVLSSIFLWIDIPSTLTCNLQAWMFVIGLQLVLSAVAAKAYR
IFKVFGMSLFFSTHPSSRRQLTSFPDKIDNRQLAKLHKLSDTRLFLGCIVILLIQTSISV
AWTLVAPLEPTLMATATSVSYKCASRNATLDTLFQTITLVYNALLLGLVTVLAFHTRKAY
SLFRESKFIAYTAQNIFLCGVVVTPFLYLATESFALAAWFIKTFVVMYAAGFSFAALVGR
IALVPYMESKKAAKGSGVKMSYSGDNGSSNDGTSSAEHMPGKMSTMSGKYPVKVANKLFE
TWHTNRITLFALEGFLGITRLTNNTEQGTLFKLRSLQFDPDPPSYPLCLELRADSKSFII
QFAKNDDKQKWVKALSVHCLVFSKSGGGSSRGNGTTNVTGGPMSGPLSTMRMQQSMNAPT
TSMVGRSMGGGPAMGRDGNAAWAAAIKDMAPAPK
>AMAG_14282T0 | AMAG_14282 | Allomyces macrogynus ATCC 38327 predicted protein
(1112 aa)
MLSRTDANHAIRAPRLLFSTNRRLDTNSTRLTLSSALSPWSLVENKAGTRAEAGPAHDDA
SDPASSKFLVERPLFGSSTLFPCAPRRPTDRPTTTPLTRVGCGESLTRLGLSQPQNDHSS
RLHGPNHSTSRATLPGTAPGRLHSAPSSISRPHSALLALAHASGQAPAPVLLQHDSHGPH
CIALDVVADHADNGRTGLVVEVVGGRPVLGVVCGRAKRFSGHVQGHGDFAAERPEYACSS
LVSCSSFAELTIPTPRVGSVATASGIRDALLATQGLIDQVALGSNHTFALDVKDSASNAT
IAIRHVFDAAKDGAVAIIGEMGSAVTIPIALTTSNFAMLTCSGYGVGLMSMFQDEADTQH
LQVTTMQSFSSTDHNGHELALEAIRESGTRIIVYFGLSVDLIHIARDARDLGMIGADWVW
IGADGISDLPEVLATAKPSDVDNCNGVLFSLPNQQGGAQYPAFWNTFHTAYPNRTDMPQY
ATLFVDCYQALARGIVRLAAIHGADKVLKRSYPPNFSASDVIMPFEGISGPVTWNAEGGR
LADFTIHNVFKGKDATVYSYPPGATALKSTGTAVRFYDGSSMVPPDRPAQIIAYIQWTSV
GGIIIEAITAVLIAAVVASTIYLHSRRMDPKVKSMSFVFLVQIAVGIVLVLISVLVGLDV
PTKVTCNLQTWLFLIGLALVLSAIAAKSFRLWRVFDNYKLEKLHHLSDARLLLSCLAVAG
IQALILVLWTVIAPLEPVLTSTATSVSYKCKSSKSGWSIAFHVLTLLYNAVLLVSVLVLA
FKTRKAFSAFRDSKYIGYACQNLFMIAVITIPLRYLAPDSIALTSYIIRTVLVLYASAFT
FATLVGRVAMVPFLAARQPDPAARPMWERPGSRWSSSDGLASAAEPVVGKPTTMSGKYPV
KKGNSLFAPWRTHRLTLFALEGWLALSRLTRDCEQGRLFKLRSVTFDPNPGSAGSSTTCI
EIRCDSTSYLVQCASEDDKAKWVRALATHCPMYSRATGSNPGFGGVRMGMDDPAAAVFAH
TMSALARAGTESAAVVVVPPALIPHEHEDAPLIGAPTTGASVGPTDGKSRDASVVASAGG
SEGGKSVRWSQFEDTIVERSGGGGGGGLGKS
>AMAG_14283T0 | AMAG_14283 | Allomyces macrogynus ATCC 38327 predicted protein
(1009 aa)
MQEPQPAATQVTSIPQWSQLQERLLCSHGHRRAAPIAVQVFFAPSWTAAVVVVLAVSFLL
VAGPTVPVTAATFKITAVLPLTDSGSSSVAAGIQDALLAAQGIIDQAVQGSNHTVALNIK
DSAGNLTVATKEVFDAAHDGAVAIIGEVGSSVTIPLALATTNLGLWTCSGSATAPDLAAT
KGFPFFFRTISSDVEQGRFLARFVRLMQWHSVAVLYCSDAYGLGLSSVFREEADAQNVQI
AAMQSHSSMDRNGYTPALTAIKDSGTRIIIFFGLATDLIDIARHGRDLDMIGNGYVWIGA
DGISDLPDVLATSGKPSDVENCNGVLFSVPDQQGGAQYPSFWSTFHAAYPKHADMPPYAT
LFVDCYQALARSLVRLAAKYGADTVLKRAYPAGITVGDFVVPFEGVSGPVAIGADSNRVA
DFVIQNMWSGRVATVYTYPPGATALKSTSTAVRFYDGTSNVPSDRPEQHEGYVRWTSAGG
IGIAAVTAVLIAVVVVMMGYLFLRRTHPGVRSLSFVFLVQIAVGVVLVLASVLVSIGVPT
TLTCNLHSWCLLMGLVLVLSAIAAKSYRVWRVFDLSHRVEKLHRLSDTWLLLACLAIALG
QALILTLSTVLAPLEPVLISLVTSVSYKCTAGKSTWSILSQALLLVYNLALFVSVLYLAF
KTRKAFSAFKETTYIGYACQNMFICAAIIVPLRYHAPDSIALTAYIIRTVLLLYASLFTF
LLLVARIALVPFLAKRQSVLDMQQMWGNAPWPWSSSDAAALVSAAADTRVGFPTTMQGKY
AVRKGNSIFAPWRTHRLTLFALEGWLALSRVTKDTECGKLFKLRTVAFDPNPAAVGESTT
CIELRVDSTSYLVECTSMTDKARWVRALATHCPMYTRSGKGSANTDATACALAPLIVEDP
VVAAAEVSGGGDVARTLAALGVPVGASGLVQLRVQEEMLLMGAATPRSVGSNPVESGRRG
STATTTAAATSSAASSGRSDGKPAWRPQVEGLVPADQAGKRECGPFKT*
>AMAG_14284T0 | AMAG_14284 | Allomyces macrogynus ATCC 38327 predicted protein
(970 aa)
MIINLAPRVPIRRRRASHRRLAQVVTAVLVALCLAVTFAAAAQFKIAGAFPKGGGSSTIQ
ESLAVAQDLVNEYASGTGGGNHSFVLDIKDTNGTITGASKAMFDAINDGAVAVIGDLSSD
STIPMALQSNNFKVWQCTGSVTTPLLGAKNGYPFFFRTIPDDGVQGVFLAQFVRRMGWRS
IAVLFSSDAYGNGIQSTFQTEASKQGIQVTTTQTFAPRGGPNADYSIALNAILHSGTRIV
LFVGYSFDFVTIAARARKLGMIGNDWVWIGADGISDLGDRLSAPGNSYSSTDRDNANGVL
FSFPVEKGPQFSLFWDKYRAKYPGRTEMGHYGTLFADCYLALARGILKVAGAQGTDVVTK
RSYAPGTSLKDFLEPFDGVSGRVEFDSAGDRIAQMNMYNIYNGNANAVYTFPLGATTLTA
TSTPVKFYSGSSTPPSDRPAYLIAYVTYSSVGGIVIAAVNGLLILVVIGTTVYLYRERNH
ASVKQMSWPFLVQISVGVVMTLGTIFFWIGVPTKLSCNLQSWIFGLSLEITLSAVAAKAF
RIWKGTPARIFPHCLLFDNKALLRLRNLSNARLFAGCGAIVGVQALIQLIWTLLAPLEPQ
IVASPTSIAYKCASKDATIDTVFRTISIVYNTLLLAAVLFLAYKTRRAFSQYRESKFIAY
TTQNIFLCGIIVTNLTHDSSTTWTSPSPLLYVPTDSWALGAFYVRTCIIMYSCIFSFGAL
VGRIALVPFLAHRKAAETGVRMVFEGMSSTDGTSSAEQMVGKPTTLQGKYPVKIANKLFE
TWKLHRLTLFALEGFLGLSRLTTSTEQGKLFKLRAVTFDPDPATPLCLELRADSTSYLVQ
FSTDEDKQTWIRALSVHCNVFSRAAGQSSSHHRTVQPAPAITASQLMSQTSRLLGHTEHE
MTLSAIAPGAAVGGGGPASAAVPPVMSPGTTPAGMCASAGGPNGAGGQGTGHPSGGQWGK
IGDIVPSLK
>AMAG_14322T0 | AMAG_14322 | Allomyces macrogynus ATCC 38327 predicted protein
(868 aa)
MRRLCSPAAMGSQRVQRSPARYDGRSAATIAVVTLVAMLFLTSNVANALGVRRGTPQCLP
PSSVASLGWVGTAVGAGTIKQAPVDIVLEADAWTSTYIAATLLQDVMGVNVTVLEFGGSS
GTYPRVASSQVHANLEVWPNSKTALYQQFIVQQGAVEDSGMIGYAAKISWYINTAIANAY
PTLIFDSWRSYTMNSVLQYLPAYGTTTPARKADGSWLCDSATYSYCSNGMFIPPQCQANP
SGCREFWHVDPSYSTGENEQRIITLGLKLVVVYLGAAFDSSVMRCANQNSFACLFYYWKP
EILPSTLSLSVVSLPEYNSTCYSQFSATHVGTSSNALMCDWTPELLMKISTASLRSTAPH
VSMFFKQFSLKDNDINYLLNDYAMTGVTETTACKWITSNRNLWTAWISSPPANYIMTLDA
MNVSEALLILIAVLCALDFSATLPTFHLLSRYAGTAAVKAQSPRFMQLIALGVLIVTISV
ALEAVSPTITGVCTARIWLLALGMCTVLGSIIVKTARIYLIFGNRRRMKLNVKDARLLGG
VFAMVAVDVVLLGAWTGAAKPSAVIATVSTTTYTYLCSASSDTGGTAITAILAIFHALQL
LVACWLSFKIRNVGTTYNESKYIALAAYNILLACIVVVPVAVLPINFRAQFVIKCVCILL
ALGGVLGLLVWRPILEVVLSGAVSTDALASFEPPSTAKLDRSTSMRNAMAKSDKGKEGVL
CGLEARVGQRFAIKQIGGLFRQWTEVDLVLLHHPLPSLQIMPCGSLRGGQAYMFKVYASV
ADGATDCFILRVGGSSYLVQAKDATDAERWVQDIETTFKAVNASTTGSVSRASSGNSAAA
SATVSAAPDQSVASQRQPGPQRPGMVG
>AMAG_14323T0 | AMAG_14323 | Allomyces macrogynus ATCC 38327 predicted protein
(861 aa)
MGSQKLRQLWSPWDRHEGLSTAIFLAILILSISNVVHALGVRRETPQCLPPSSVASLGWV
GTAAGTSTIKQVPAYIVIEADAWSSTYIAATLLQDVMGVNVTVLEYDGDYSGTFSRVASG
RVHANLELWPNSKAALYQQFIVQQGLVEDSGMIGYAAKISWYINTAIANAYPTLIFDSWR
SYTMNSVLQYLPAYGTTTPARKADGSWLCDSTTYSFCSNGMFVPPQCQANPSGCREYWHV
DPSYNMGENEQRIITLGLKLVVVYLGADFASTVTRCANQNSYLCIFYYWKPEILPSTLSL
SVVSLPEYNSTCFSQFSASRVGASSNELVCDTSSELLMKISTTSLRLTAPHVSMFFKQFS
LKDHDINFLLNDYATTGVTETTACKWIASNRNLWTAWIPAPPANYIMTLDDMASSEVLPI
FVVVLCGLFFAATLPTFHLLSRYAGIATVKAQSPRFMQLIALGVFVVTASVALEIASPTI
TGMCAVRIWLLALGMCTILGSIIVKTMRIYLIFGNRYQMQFNLKDSRLLGGVLAMAAVDL
VLLGAWTGAAAPSPIISTVSTTTYTYLCSTSSDTGGTAITAILAIFHALQLLVACWLSFK
IRNVGTTYNESKYIALAAYNILLACIVVVPVAVLPINFRAQFVIKCVCILLALGGVLGLL
VWRPILEVLLAGADGADAHPKFEPPSLAKLNRRAGSLRNDMAKSDKGEEGVLCGLEARVG
QRFAIKQMGGVFRKWTEVDVVLFHHPLPSLQLTPCSSPAKGSQAYTAKVYASPTDSAPDC
FILRVGGSSYLVQAKDATDADRWIHDIETTFKAVNAITTGSASHGSGAGSGSHSGNTTAA
DQSVANRRPQVTLRSGSMAG
>AMAG_14324T0 | AMAG_14324 | Allomyces macrogynus ATCC 38327 predicted protein
(857 aa)
MRRICVKTSALGVILGTAVITALVQFCAVVHAQGVRRGTPQCLPPSSVASLGWVGTTTGS
GTIKQAPADIVLEADAWSSANLSTYIAATLLQNVMGINVTVLEYGGPTDTFLRVASGQVH
ANVELWPNSKSIFYQQYIVRQGTVENSGMIGYAGKISWYINTAIANAYPTLIFDSWRSYT
MNSVLQYLPAYGTSTPARKADGSWLCDSATYSYCSNGMFVPPQCQANPSSCREFWHVHPA
YNAGESEQRIITLGLKLVVVYLGVDGFSSAVTRCANQNSYACLMYYWKPEIIPSTLPLSV
VALPEYNSTCFSRFDPAHVGAASNTLVCDWSPELPIKISTASLRTTAPHVSTFFKQFSLK
DHDIDYLLNDYATTGVTETTVCKWIVANRNLWTSWIPAPPANYIMTLDAMAMNEALPILI
AVLCALVFVATLPTFYLLSHYARVTAVKAQSPKFMQLISLGVLVVGVAMALELVSPTVAG
VCAARIWMLALGMCTILGSLIVKTARIYLIFGNRRRMALNLKDSRLLGGVLAMVAVDLVL
LGAWTGAAAPSPIISTVSTTTYTYLCSTSSDTGGTAITAILAIFHALQLLVACWLSFKIR
NVGTTYNESKYIALAAYNILLACIVVVPVAVLPINFRAQFVIKCVCILLALGGVLGLLVW
RPILEVVLSGAVSTDALASFEPPSTAKLDRSTSMRNAMAKSDKGKEGVLCGLEARVGQRF
AIKQIGGLFRQWTEVDLVLLHHPLPSLQIMPCGSLRGGQAYMFKVYASVADGATDCFILR
VGGSSYLVQAKDATDAERWVQDIETTFKAVNASTTGSVSRASSGNSAAASATVSAAPDQS
VASQRQPGPQRPGMVG
>AMAG_14326T0 | AMAG_14326 | Allomyces macrogynus ATCC 38327 predicted protein
(915 aa)
MIMFLLRRLARVRAMLVLLQLVVAAVLLLDSVHAAQFPILVSLPLTGAGSAQDAAVSARQ
VLEFSLDDVNQWAGGNHSFTLSFRDSRGSMSAAVDNVFVANRTGAVGIIGEMSSSPTTAM
ALSASQFQLWQCSGSVTNPDLSDKSNFPYFMRTSDSFQGRMLARFVHLVQWHTVALLFSS
DSYGTNLMSTFTDEATKRNITIATSQSFSSSDARTHAPAIAAIKTASTRVVLFFGTADQF
IPLAREARAVSILSNDEWTWLYAFPVEQGAAYAVFQARFAAKYPSAVMHRYAVLYRDCLF
AVARGIVKLAGLLSPATVLKRAYPSSVSLADFLEPFDGTSGTVTYDANGDRLGDYAIVNV
FGGKEETVFTLPANGTKRVSTSAALKFYGGSSTIPSDVPKYRLGFPTWSSATGIVVMALT
AIMIVVVVMTNLYLALNQHEAAVKHMAMPFLTQISVGFVLLLSTVFLSIDVPTVGMCHAQ
AWTFVIGFELVISAVAAKTWRIWRVFDNAKLRKLAHLNNGRLFLGCLALMTVQIVIMVVW
TVLAPVRPRKVLGSTTVSYECAAENRTVAAVLQAVSVAYNGALLLLVSVLAYRTRRAHSL
FRESASILYTAQNVTLCGIVLAPFMFISKAEFALARWLIRAMTVLYAVAFAYAFLIGRIA
LGLLVAARACRQQQQMRGMEAGGSGDLIDDGVSDTTGGFSAAAPLVGKPSTMTGKYPVRL
TSRLFQPWITHRLTLFALESYLGMTRITTATERGKIFHLRSLQFDPNPATAPPLCIEIKV
PGSVTYCIQFKTDDDKMTWVRALAVHCQVWTRAGSLRSSSGDNDVPSSGGVGDRRPSAAS
LLATAAWAANTAARMPTAPAVGAAARARPEPAPRVAMTAAAGPRRPAVPAPAVIHTDRNR
PVGIGRARSYSRGS
>AMAG_14408T0 | AMAG_14408 | Allomyces macrogynus ATCC 38327 predicted protein
(1024 aa)
MPRRWRTTKASIRDPVAVQIAASNLAAIGRNTTLFRSSSSSRVSDHRYTSAYPRRLRAQP
WSSRLATLTLVFALALFTTTVTAVTTVRLFLAPATPGQEAEQSSSIRPLLDAWESTSGIH
VELVWNSGINTNERLVQAQAAIGTGQTSSVDVLIYEYHWAGILANSLIDVSPLIPASELH
AHDPRALAGITDWPKVMGLPVSTSYTLLYYRSDLLAKYGFSGPPRTVRSLSPESFGRNRL
AHSTVASSQWSELEVMAETITSGESAIDPTLIGYLPQFMSNELLTTNLLEYLAGSDAGAL
LEPDRTLSSFTTGSKYAAVLRVAQRVRKWVTSAVVDATAVVADEMVSGMQWGANNVVMMR
FSPIVPNRIVPRGTAVKWNATLLPGEKVRGASTLSGVAAGVVKGAANMTAAAQVVRLLGS
ATFQKAMALQVGVMPAVPSLLNDPDVCREIMFCDVYKNVTIMHRPSLIAGEKYSQVSQAI
YTQWSGIISGQATPEVGIDNMNRQIATILGIDLLGNPTNPTWTDPVVITMVTIGLGGAIG
LIATSVLLYQSRAAPKIQRAPWSLLNVMQMGMAIALVHPLVMAGVPNSVTCVLQPWQLVT
SHTLMVGGAALRLFRCRKMFRNVFAKHIVVLRDRTVVRVMLALIAVDTFLFAIWTGIDPP
QPVDVKRTTWRYMTCKSQGDAAGIPVFVFHGGLHVAALILAARSHPARKVFPDAQALALG
VYNTTLLMALVLPTRFFDAIGLPIQYAATAVALFLTTGVFYGLFIFPHLRTARAFRRGER
SSSGAGAAASAEGRRSPSSGGGAGRASGSAAESGPGLKRKTSGAAALVRPAHAANTDRVG
LVSYCVARSRWWLPYAAWQGAKMHLFPGLGMLVLEPTDSADPRDTGHVIDLASITAVDAT
DLTTREPNSTTPAAMDSSMSLFHEHVFRVTTTLIIVDIMAASPGEAAAWVEALALIRAAH
AAATAAPARSPNAALRRRQPRAPAVSMRVPGRSSSAAGRVGSGSALANAVGGAAGRGSPK
TAK
>AMAG_14463T0 | AMAG_14463 | Allomyces macrogynus ATCC 38327 predicted protein
(931 aa)
MRAPTVVLVLILGALLGVILIQPVQATPPTVRVLLARLNEDATYESQVLDTLFTPWMAQN
GIRVEYHYYATLSSSSSFGAVQSYLDAHDPYYDLYMLDVVWPGALADHLADVTPYLDPVA
VAQHDPKIVAAGVVGGSLFAMPAFVDFGVLYYRADLLQRNGFASPPETWDEMHAMLTRIL
PVERVANPALVGYMGQLQAYEGLTCNVIEWLAGASAGSIIEPNRTLSGYLPGLTSSRVVA
VAQRMRSWLKSGLIGPLAVNADETVSRTQWVQGNAVFVRHWPSLGAATHAVNVSFAWNMT
RMPGDKREDAGAAALGGWFLAVSKYSMNIEAAARVLQFMTSRGFQRVRAVRHGVMPSVPA
LFDDPDVCATIGQCSLFKTLSVSPRPSAPAGAKYVQASTLIYTAWSSILLGQAAPATALA
DMNRNLASTLDIDILGRRTNVEWTDTVVEAVASVAAAGGILVAATAVRIMRLLTHPEMKK
ASPVFLGVTLAGIGMAFAAVPTYVGVPTVAVCAVQPWLLASAFSVAIGAVTVRNFRIYRI
FSNPFASTVVLRNHVLFVWLAGILAVDVILLAIWTAFDAPVPTDVKLAASRYTTCRSKDA
QFQTVMVALLYFSKAALLLFSLWLAAQTRAAGGGYSESKSIAFAIYNLTLVLCIGLPLAY
TDALGQPFQFAMRALAIILPATGLLGALFAPKLVGPGRIDKPAPSASVEMEPPLVSFLTK
RAKGKAPAAAPVPVPAAALAALNYVKAAVVSYRSARSTWRLRVAPWHGAQMLLLPQLGIV
VLEPLDPSGKDPGRVIKLAHITRVVGDAGAPDTSSPAASTTGSGADESTARLHVVLATGE
ILDVMLAGGAPARVEWVDALDAARRNGRRSHSALLPAPPAPPTSGGTLRRVATAVTGSAR
SRAPSAVRSLTGATSSADGAMAAMGARDSP
>AMAG_15832T0 | AMAG_15832 | Allomyces macrogynus ATCC 38327 hypothetical
protein (900 aa)
MAVPRTVAPSRGAGASLLAVVVLVVAALVAAVSAAQFKITAILPMTSFDAGVTSQFAAEA
LQVVQTQVNQLASAGGGNHSFTLDIKDSQGSMSTSVKSVFDAANGGSVGIIGEVMSAETI
PMALASNNFNLWMCSGSATSPTLSKKSDYQYFFRTIPADDVQGAFLAKFVQLMTWKSAAV
IFSSDSYGTGVMTTFAEAASQIDGFKVTTMQSYTPGATADYSVVLNSVLNSGTRVVVFMG
MSSDFIVMLAEAKKLDMVNENWVWVGSDAISDIIERMWGKDNKYTDSDRANVDGVMFAFP
NEQGPQYNDFLNAYKAKFPQRGEIGHYASLFADCYLALARGILKLAGSQSPDSINKRQYG
SGISLKDFLAPFDGISGKIAFDEHWDRTADYQVQNVYKGKLTTVYKYTEGANALTKVSEP
KFYSGKSDIPKDRPSFMEAYVHYTSPGGLVVMGITAILIIMVLGTTVYLYMQRDHAAVKS
MALPFLVQIAVGLVLVLATVFLWIDIPSQMTCNLQAWLFVFGLELVLSAVAAKAFRIWKV
FDNRALQKLNHLSNTRLFLGCFVIVLIQSAIMVAWTMLAPLQPTQVSTASSVSYKCASKS
ASLDTIFQTVSLLYNTVLLLVVTFLAFKTRKAFSAFREAKFIAYTCQNIFISGVVVVPFL
YLSTESFALAAFYIKTFVLLYATAFAYVCLLARIALVPYMNSKKANETGMKMSIEGGSSN
DGTSSAEHVPGKPQTMQGKYPVKVANKLFETWHTNRITLFALEGFLGITRLTNNTEQGKL
FKLRSLQFDPSPPSYPLCVELRADSSAWLVQFSKEEDKQKWVRALSVHCLVYSKSGSASK
STGGGTTPSNMRMTAGGPNGASYTLSAVHYGDGARSNIGATSMGGGPPRKMHDITPNLK
>AMAG_15833T0 | AMAG_15833 | Allomyces macrogynus ATCC 38327 predicted protein
(885 aa)
MFTDDDGAVGLRRINAGIITTIAEDNFDWSSRRVNYKSPFPILVSLPLTGAGGTQDAAVS
ARQVLEFSLDDVNQWAGSNHSFSLSFRDSRGSMSAAVDNVFVANRTGAVGIIGEMSSSPT
TAMALSASQFQLWQCSGSVTDPDLSDKSNVPFFMRTSDTFQGRMLARFVHLVQWHTVALL
FSSDSYGTNLMSTFTDEAAKRNITIATSQSFSSTDPRTHAPAIAAIKTAGTRVVMFFGTA
DQFVALAREARAVSILGSDEWTWVGSDGLSGLLPLVADKSRYSNADRDLDGLLYAFPVEQ
GAAYAAFQTRFAAKYPTAMIHRYAVLYRDCLFAMARGIMKLAGRLSPATVLKRSYPSSIS
LADFLDPFDGTSGVVTYDANGDRLGDYAIVNVYGGKEETVFTLPVNGTKLVPGSAALKFY
GGSSTIPSDVPKYRLGYPTWTSATGIVVMALTAIMIVVVVLTNLYLALNQHESSVKHMAM
PFLTQISVGFVLLLSTVFLSIDVPTVGTCHAQAWTFVLGFELVISAVAAKTWRIWRVFDN
AKLRKLAHLNNGRLFLGCLAIMAVQIVIMVVWTALAPAVSVAYNGALLLLVSVLAYKTRR
AHSLFRESASILYTAQNVTLCGIVLAPFMFISKAEFALASWLIRSVTVLYAVAFAYAFLI
GRIALSLVVAARARRQQQQMRSAEAGGSGDLFDDGVSDTTGGFSAAGAARREAGKYPVRL
TSRLFQPWITHRLTLFALESYLGMTRITTATERGKIFHLRSLQFDPNPFTAPPLCIEIKA
PGSVTYCIQFKTDDDKMTWRRRCGGGKAAECGEFVGDGRVGGEYGGKGADSAGGGDGGTG
KARAGVECAENGDGGGRVATCGNGAGGDSYGSEPVGGDRACEEL
>AMAG_15836T0 | AMAG_15836 | Allomyces macrogynus ATCC 38327 predicted protein
(715 aa)
MCSGNTAADSRNRTVPNTYIAATLLQDVMGVKVTVLEFGGSSGTYLRVASGQVHANLEVW
PNSKTALYQQFIVQQGAVEDSGMIGYAAKISWYINTAIANAYPTLIFDSWRSYTMNSVLQ
YLPAFGTTTPARKADGSWLCDSATYSYCSNGIFVPPQCQANPSSCREFWHMEPSYSKGEN
EQRIVTLGLNLVVVYLGADFTSAVTRCANQNSYACIFYYWKPEILPSTLSLSVVSLPEYN
STCYSQFSATRVGTASNSLACNWATDLIMKISSAGLQTSAPYVSSFFKQFSLKDHDINFL
LNDYATTGVTETTACKWITSNRNLWNAWIPAPPANYILSLDAMTSSEALPILVAVLCALV
LSATLPTFYLLYRYSGVAAVKAQSPRFMQLIALGVLIVDLSMVLEIVSPKVTGVNRRRMQ
FNLKDARLLGGVLAMVALDVVLLGAWTGAATPSAVVSTVSTTTYTYLCSTRTDAGGTAIT
GILAIFHASQLLVACWLSFKIRNVGTTYNESKYIALAAYNILLACIVVVPVAVLPINFRA
QFVIKCVCILLAVGGVLGLLVWRPILEVVLAGSAKPETLYTLEPQPKGKPDRGMSVRNAL
AKSDKGDEGMLCGLPKGGQAYMFKVYAFPADGATDCFVLRVGGSSYLVQAKDAADADRWI
HDIETTFKAVNASTVGSASHGSTGGSGALSTISAPNESAGSRRPPGPQRSGMVG
>AMAG_15863T0 | AMAG_15863 | Allomyces macrogynus ATCC 38327 predicted protein
(692 aa)
MPCFISPDGISDLDDNLYAPGNKYSSTDRDNANGVLFSFPVERGPKFSSFWDKYHAKFPN
QTEVGHYGTLFADCYLALARGILKVAGAQGADVVTKRSYAAGTSLKDFLEPFDGVSGRVE
FDSSGDRIAEMNMYNIYNGKANAVYTFPLGATTLTATSTPVKFYSGSSTPPSDRPAYLIA
YVTYTSVGGIVVAAVNGLLILLVIATTLYLFRERNHASVKQMSWPFLVQISVGVVMTLGT
IFLWIGVPTKFTCNLQSWLFGLSLEITLSAVAAKAFRIWKGWLAHVIPFAHFFDNKALLR
LRNLSNARLFAGCGAIVGVQALIQLIWTLLAPLEPQIVASPSSIAYKCASKDATIDTVFR
TISIVYNTLLLAAVLFLAYKTRRAFSQYRESKFIAYTTQNIFLCGIIVTPLLYVPTDSWA
LGAFYVRTCIIMYSCVFSFGALVGRIALVPFLAHRKAAETGVRMVFEGMSSTDGTSSAEQ
MVGKPTTLQGKYPVKIANKLFETWKLHRLTLFALEGFLGLSRLTTSTEQGKLFKLRAVTF
DPDPATPLCLELRADSTSYLVQFSTDEDKQTWIRALPLQRLLARRRAILLAPPARCHPAP
AITASQLMSQTSRLLGHTEHEMTLSAIAPGAAVGVGGGGPASAAVPPVMSPGTTPAGMGA
SAGGPNGPGQATGHPSAGQWGKIGDIVPSLK
>AMAG_16088T0 | AMAG_16088 | Allomyces macrogynus ATCC 38327 predicted protein
(948 aa)
MATIRSHLVQVLVSVLLFVILAGNNGVHGTGSTTTFNIGVILPFTDPNGMPYESVTTLYD
LLATALPVMNSLNVSYRFNLVPGNSRNTRSGAVAAMFDLYDRNQTVAFIGESGSGNTGPM
VYAESRFGSWHCSGTASSTVFSEPGEFSRFFRTIPDDSQQGVAIARFVRAMGWTKVNLLV
STDSYGGSISASFSDAARALGVKLALSDVYSPGDPDLSSQVANIANSESNIIIFAMSSSD
DAVVLLREARKQGLLGPDRVWIGTDALGEYFSSSVFPSSPTYASDTANVQGAMYFSPLIA
TGTAAYQTMASAWTALGKTTSADSVPYGGLNYDCLLVLAKGLIQLATKVGPGNLNAPTLS
LAGDFLPPPFDGATGSLAFTSTGDRLGCVSWKKVPWRAWATDADSDRSDFSVLNIYNGDK
RVAFNVYSNGTVASVHPPLFYSGSNTPPVDVPPKSVQYPTWADSFVVATSMIRALLMLAL
VGGTVVLTVNRQKSTVKHLSFPFLVLITVGCELVLASGFFEIGKPSRTACIAPVWTLTVG
AQLVLASAGVKTYRLWKIFDNSSLRKRLKAIDNHYLVRFVGLLIAVQSIIYAIWLGAFPS
EPVAIMSRHTLCYSCQSSNLAGIRAVTVVSVAINVALLLAVMFLAYKTRNVVSAFRETTW
IMYSNIGIVGSIILTFALVPFRDFALGAYYLRSILLLYVVTFTYVALVGRVVVSLLRGRA
SHDTTTVRRALKSHIHGRTSSVGNATGAGGGVTTARAQPTNTTKLGVPNAAAASKLSGRF
PVKSTTAWFATWTMHAVTLSPGDGYLVLQPDPDDQTDSSELGTALRLTAAGSVQFDADPR
HHPLCLHLFARGCAWLVQFDSDADRDVWVRALVGIRTVRMLSNTRSGSQLSREPGRPAGY
STSRDGTNLQLVAATGSPAAGTPGGPVSVSLHGATVARTGALSEPGD
>AMAG_16433T0 | AMAG_16433 | Allomyces macrogynus ATCC 38327 predicted protein
(543 aa)
MFLAPLMQPREQELAPNLFSHHFLRLGHVFVQALRHFGWDQFNLVNINDQYGVSIEQVIR
ADAQTAGNLTVATHHIMAVCDDREIGALIADLASSPSRIVVMAMQPQLGARIMAAAYDHG
FDSSWVWLGTEFFSSVNEVLNDMTRTTTPARAQGLRRFFDGLVVVWPEELAWGDPTFEAW
VQAYRASFTDDVILTETYHLFTQACLEAHVRGILKLVQTYGADAVQRRATNATLAEYLVS
FNSSTGLMAYTENGDRKGRYYQLLNQQDGALVPVMSIDAQFQFSSIANATLRFPGNRTTI
PPWHPTFLVDVPDYSQPGVMVTLVVAGILVMVTLAAWAMFVVYRRSKRVRHHGLPIVSTL
CFSIALALTTPFFAAGNPTVVTCNAQWATIVVGFGLTMASLAIRSYRIAKVLDNRVLAKS
QSLGTRSLMARMLALPLVQVVLLAIAYVVAPLVPAKTVANSLVVVSCAIPSGSVNRILSG
GAAGLDLYLLTLSRVVVVMVVVGSLTHPCDRSLLFLIVVMLTRTRGAHRLAFLALQHTRI
EN
>AMAG_16463T0 | AMAG_16463 | Allomyces macrogynus ATCC 38327 predicted protein
(1011 aa)
MSLQPWSFVVAVPTNLTVLVLLPLSDPTAGAVFRSYADVLSVAPPAMNAIDPNHNYQLVV
QDTGNVRSNAVTVLLNVTGQQLVHALVGEYSSRVTLGVALAANSRRLWHCGVASAIDFDN
KQDFGSFFRIAPNDNQQGPVLARFVASMSWRAVNILAVADPYGQSLSSTFSASADRHSVS
LYTLQQYAPGTTDFSVHLDIIRAGGSKIVMFFGFPGDCKLILRQAKAKGMVGPDWVWVLV
TNRVQSVLDVLFFALTAFACFSLQIGTHAMYNYLDTLTTDSDRLLADGLLFSALHEDHST
PEYQALRSSFLAQFPSRSESVIGGFSLMYFDCFLALANGFKMMTTLYGEAAVQTHSYSAT
LPDFLSSFNGSTGPVAFTEQGSRIVHEWQIMNIYNNSNRAAYVVSASGRVDKAADPMFYG
GSTNIPADRPPLAIVYPQWTDAGVQVLAVIRGLMVLTMLGGMAFLAMNRAEKQIRQLSLP
FLLFISLGCILILASEFVLIGVPSAPACHASTVVFTFGYEMVFASAIVKTYRARFFYLYI
WRIFDNTRISKGGLKSQVLFRNVAMVMGVQAILFVIWMAAFPVWPALVTTKTSLYYECSP
TNAAGHWAIVGLSFAFNGVMLLLLSYLAYKTRNVNSSYRETSWYVPTQIFSIHTSALRIW
AHFDVAPLEGSCTQLKHVLLLIRRESSQTDQPQRRQNVFLCSVVIVPLSLMIIESFALTA
YFIRSVFMLYAVTFTFMALVGRLIVAVWIERQIKNVTPTTLISTTLASAVDGQFYLRPKG
SSTDGESPMMPRRSTTAGSPAQSTATTGAPGSEMGGVYPVLRRGGGLGFFDRFTQTWCTT
QVYMNSSRGLVAIAPPPPGVGVARGVGGGTTLRKSAVRKRSVVAGPAGTNHDEPMGAAIP
LTSLGFDASPAGAPPGCLEFVHLGSGAAWLVQMNGPEEVASWTHYLKAVASVITSTGSRT
GQTSSSSSGGTNSATGNVVASGRTLVSPSPSPSPSPLRANSDRIIRTAAG
>AMAG_16465T0 | AMAG_16465 | Allomyces macrogynus ATCC 38327 predicted protein
(1005 aa)
MRSGSRPWQPSRQTAALQPLRHLRLARLVWTLLIATLALKPWQLVAALPTNLTILVLLPL
SDPGGNPAIYRSFQDVMSVAPPAMNAIDPNHNYQLLFQDTGGVRVNAMNVFLNVTSQQTV
HALVGEYASRVTLGVALAANNRRLWHCGLASSMDFDNKIDFPFYFRPTPNDNQQGAILAH
FVASMSWRAVNILRCRGPVRPVALLQFKVSATFSTSADQLSVSLYSLQQYLPGTTDFTVY
LDTILASGSKIILFFGFPSDAKLIMRQAKAKGMVGPDYVWVGTHTMYNYLDNLATESDRR
LADGMMFSTLREDHSTSQYQTLRSQYLAQYPSRPESLVSGFALTYYDCLLALAYGICPCA
RTAIPVSECIDSWPSSPCCPGFNKMTTLYGDAAVQTHSYPAGVADFLVPFNGTTGSLTFL
PTGSRDVRECQIMNIYNNSVRVSYVMTPSGSVDKLADPIFYGGSTTIPVDRPPLAIVHPQ
WTDAGVQVLSVIRGLMILTMLGGTIFLAINRAEKQIRQLSLPFLLVISLGCILILISEYI
LIGVPSAPACHTSTVVFTFGYEMVFASAIAKTYRIYCIFDNSRISKGGLKSQDLFRNVAM
IMAFQAILFAIWIFAFPVWPTLVTSKTAVWYECRPTNVAGHWAIIGLSFAFNGVMLLFVC
YLAYKTRKVDSSYRETHWILYTGQNVFVCSVVIIPLSVVMVESFALTAYYIRAVAMLFAV
GFAYIALVGRLVVAVWMDRRLSTGVVPATKLSGTIASVIDAPAQFKLKGASTNELMGRSN
PVLGQAAGASIGVPGFEVGGVYPVLRRGGGLGFFEKFTQTWHATQVYMNMPRGIVAISPP
PPTAASAAAKKNTGGGSSTARSSVGRKRGSIAAGEETGTVIPLAGLGFDASPAGAPTGCL
ELVHLGSGAAWVVQMTPEEVVVWSQYLKAVASVITTGTGSSTGGGSAARSGNGLSSGGGG
GGAGTASMPASTALGRPPVSPDAARGTGRVQSQRPQLGAGGDLE
>AMAG_16468T0 | AMAG_16468 | Allomyces macrogynus ATCC 38327 predicted protein
(845 aa)
MSTIDPNHNYQLVFQDSASVRSTAVNAYTNVTNTQTIHALVGEYSSRVTLGLALAANPRK
LWHCGVASAVDFDSKVDFPNFFRVAANDNQQGPVVAQFVYSMGWRAVNVFAVADPYGQSL
STTFAIAAVNLGINLYTQQQYQPGMTQFGVYLDAIQASGSKIVLFMGFPGDFKLIIQQAK
LHGMLGPDWVWFGTSTMAMYLDTLSADSDKSNAQGMLFSFIREDRTGPQFQTLQSLYQTQ
FPTRSTSILAGFSLLYYDCLLALAYGFNKMTALYGDAAVQSHSYSATLADFLVPFNATTG
SVAYTAAGSRIADWQIQSIQGTSNRLVYQLWRNGTLDKVADPVFYGGSTTVPVDRPPLAI
VYPRWSDSGVLALVIIRVVMMTTMLAGMAYLVVHRQEKQIRQRSMPFLLVISFGCILILG
AELILIGPPASPSCHASSILLTFGFELVIGSAVAKTYRLFKIFDNARIAKGGLQTSTLFH
QIAAVLGVQGILFIIWVAAFPVWPELVTTRASIYYRCTPTNATGHWAIIGLSFAFNGLLL
LAVCFLAYKTRNVDSSYRETHWILYTAQNVFVCSVVIIPLSFIDMESFTTTAYAIRAVAV
IFAVAFAYMALVGRLIVGLWVDKRAAGVGKPEGSSPVGMFHNKQSTAALQPLTSGATTTT
VGGSTTVMSTPTATGFELAGQFPVLRRGSGLGLVNRFLQTWTATVVYANLARGIISLTPP
AVKPVSKAGTKIMSTVAGSSPALDHQAETAGKALGAAMPLLVHLGTGASWVVQMNNADEV
ALWAQHLKVVASSITTGATSSGATSSQGAGTTSQATAAAAATGPSRPTAGSTVLAGSLRP
PAKA
>AMAG_16966T0 | AMAG_16966 | Allomyces macrogynus ATCC 38327 predicted protein
(438 aa)
MSLAFASLAIRSYRLYRVFDNRVLAKSQSLGSRSLFARMITIPLIQVALLGVAYAMAPLY
AVTDLVNSTKLIWCQATPATSSLNYILYCAAMALTILLFVGLAYLAIKTRGFHTTYSETR
WLLFAMNIIAITVTISMPLYALYAAKTVEMFYIRSVGLTGCCLCVLCTLVLRHVVQIPYE
ETAAMHEAAMDHSMSDQHPHDDDGGGAHESHNSWSDGLEPSAHVLAPAPPKIHVGIYDVR
ATTGLTTHWTPRTVTVRPLDGLVILSSAPPTAFSPTGLALSTRALLIDPDPHVPDAAWCV
ALSHAGTPSQYVRFATEADRRAWVEIASAGGAVERGRDWGSVAQPGNGQLAGTTATGGGG
AGVATSGGSGSAPNAGGASVLGGAVGTALAVPGGDAAGGTKRGRVRALSAAVRLWGAGAT
ASRTRDAGDAAGSGRSF
>AMAG_16969T0 | AMAG_16969 | Allomyces macrogynus ATCC 38327 predicted protein
(827 aa)
QAKFGAQAAAAEHGVNLRFIDTNIYDLQSLSMQISTAISQGISALVLPVPSTASGQNFPA
LIDAAATANIPVMTWATGQVRGSDKVQAGRALLHIGQNETVSGQLVGARLNALMPADSQV
LCLTQELGNEDMPLKCAGIQAALTNGRTVALAGPTVAGSPLQPLTLGISVRNTLQSQNDI
QAALAAFPQVSAIIYPTVEAAGMVMNALAGVSAARAASIVAVAGYGMSTDVADLIRVGKI
AFTVNEQPYLQGYLAVASLSLWLTEGYVLQNPLLETGPVIVDQSNLAQAVCNADATRDPG
VECPPCPTKCTINGICLDSGACACKSGWLLGPALDCQLRDPGLQYIASNSGVAIAFMSLS
VLGMLVAVGLSVFLFIYRANPIVKATSWTISVGMQIGILIVLASIFVNVGAPTATSCVVM
PFVLSIGFSTVLGLLVAKTRRIFVLFNSIKLKGLKVSDLKVMVWGLAMVSVNVILCIIWA
VIDPPRPTNQFISEGVTNVVCASSNPATGTAIGGVLIAYNVLLILAGTVIAFITRGVQAK
FNESRQIGGVMYNLIALAAIGVPLLLSSSSNVTLSFAVESVIVFLGAMSTEGILFGPKVM
GIINEKTGSGDQSISKIMMPKWSQAPDAGGKTARKRAVTRGLLDTTDTTTTVKATMDTLT
LRTGVRIVRGKLDAVTAMWFNGVVLLFSDPKLAMLNVVDMDRPGHVGYSVDLTQALVASV
ASEGHGSQVGSSASPIGTASADSTGSGSGAPAASGILKITTPSNDKIFIQMPTGAAMALW
SGTLDKICGYSAISSRGASAAKRPANDSASAQGSNVIKASAAQSDS
>AMAG_17044T0 | AMAG_17044 | Allomyces macrogynus ATCC 38327 predicted protein
(806 aa)
MIAVRNVTQLALPAMNALDPANYAFHLVSYDSQRSRSGAITAMMQAVAHDNAVGILGEYS
SLISILLALAGNPHQLWQCASATSSEMSIKAEFPRYFRTIPDDPQQGLRMAYLARAMGWT
SVNLLVGTDFYGQSIGYNFQQSAAALGISVETSLTFNPGTNDVTAAIAAIKASASNIVVF
AAFAADGVTIFREAKRLGILGSQYAWVGSESMSLYLSSLDPRDPKYAADMANAQGLLYLF
PRQASATNEFAALQARYTATYGGNTDVASISYGTIFYDCALAMARGLIQVANRYSPSAVL
AHTSNASLTDFITTFDGASGRVVLDAAGNRIGDFDVYNVDNGIATVAFSVAASGAVTTVA
APHFYSGSTTPPPDRPPKSIAYPNYGDPGVIVLAALRALVLAAILATMVYLSTMRHLAAV
ENLSWPFLVTIATGCVVMLVSEFLGIGVPVGAWGCHASGWVLAVGFDLVMASAGVKTYRI
FSIFANKRLAALKGVNNSNLMRIVTATVLVQCLIFAVWVGAFPLAPQLSANKAYIMYDCK
AVSPAGATAYPILLGVSLGYNGLLLLAVAFFGYKTRNVMSAFRETVWIAYTAQNIVLASL
VAIPFSLIQLPEWGLGTYYLRSAVLLYAIAFTFYALVGRVAWTLVHSGVMHQHANNPAPP
TGRAVSTTQLGELHAAAAAAAGTTSTTRAADAMKVSLHHDSGRVAHVHGVYAVKSTSTPW
YALPAWERRAVHLYAADGMLVIVPDAVHASGIVLKLKCVQFDPDPPAAPAPLCVELFHTG
AKGGSWMVQMGSQAEHDAWVKVDDE
>AMAG_17148T0 | AMAG_17148 | Allomyces macrogynus ATCC 38327 predicted protein
(842 aa)
MNALNPNYRFAFVRGNSGGNRAYAISAMWRLYDNNATVAYIGEYTSENTIPLVYVESRIR
AWHCSGSASSSELSSNQFPRFFRTIPDNTQQGAAMAKFAFAMGWTHVNLLAATDSYGATI
TSSFLATAQTLGITISSTDVYVPGDHDLGPQVRNLANSYSNVHVVAAYAEDFAVLLREAR
VQGLLNADNAWLGTDALEMYMSGGIPTTSSNYATDMANANGVLYLAPYADTNSTAYQTMA
AAYAAINMTYPISKVPYAALHYDCAVALARGLIQTAESVGPTNVTRADLVLERDFLPPPF
AGASGEVSFSNEGDRAGSFSVWNMYGGQRFAAYHMFADGSVQSVAPAQFFSGSSTPPPDI
PAKMVLYPQWSDPGVVITSVVRAVLIVLFLAGTAVLFKHRNEAIVRNLSFPFLVLITNGC
IWVLVGEFVSVGKPSRVTCHAPVWILTIGYQMIIGSSAVKTYRIWRIFDNKSMRRLKTIQ
NPYLFKMVASLIALQSIIFGIWLGAFPSSPVASNSKKLLYYTCTSSSKVGEQAVMGTTLA
LNLALLVAVIYLGYKTRNVVSSFRETLWIIILRLPGVIILAFSFITMADFLLGAYMIRTI
VMIYVVAFTYAALVGRVVIAILRGTTGAPEGAADPPAAAAAARAKFAAGGVGTTSMTSTA
RAGAVATTTGAPNPAIHVSMNHETGKVAHVSGQYAVKESSAWFATWTMHAGDGVVLPLAA
TQFDPHPGRAALCIELFAHGRAWLVQFESEPDRDAWVKVLAATCTVSSSSRSRSATGKAT
DVSTAAPNKEAAAGKMGKGKSVEALARAGTAQTNSSEAGLPGASVNASRVAIQPTRPTRQ
F
>AMAG_17154T0 | AMAG_17154 | Allomyces macrogynus ATCC 38327 predicted protein
(1075 aa)
MSADDGRVRARSHDWPERPRAIQGRAMASHATRSVVLFQAGDSLRPGAPQDLRRGSLSPL
PHHAQGAHLQLGTVDPSRSHRHASRATPPARKPLDDPAGLPLLGSINIAHPEHGTRHRRA
PPPRAPRHGPDALDAAAAPAATTAGATRAPAAVIMVDFGPGAHRDHGHHDRAAPLGRART
GGRARDSMDVQYRRGFAVHGSRYARANLIRANPATLHLPQPDWIDGTPYTSIETLYQLIT
TALPVMNSYNSTYYQFNLIRGNSMDSRSGAIAAMFDLYDKNNTVAYIGEAASGSTVPLVL
AESRIRTWHCSGMASSTDLSKDDFPRFFRTIPDDSQQGVAIARFVKSMGWTHVNLLASTD
SYGTSIGASFTEAARVLNITLSLSDVYPSGTQDMSVQVKNILNSESNVIVLAISSGDDAA
TLLREARKQGALDASHVWIGTDAMSEYLPFLNPSSPTYATDLANAQGVFFVYPLLATGSA
PYREMEAAWAAMGKTTSPDSVAYGGLNYDCALALAKGLIQIAVKYGAENVTMKNLWLVNH
FFTPPFDGATGTLAFTDTGDRLGDFSVWNMFAGAKRVAYNVYSNASVVLINAPQFYSGTA
IPPPDIPPKTALYPTWSDPFVVATSVVRALLLALFSAGTGVLVIHRAKPMVKNLSFPFLV
IITVGCQLVLVSEFVTVGEPTRVTCHAPVWILTIGYEMAMTSAAVKTYRIWRIFDSSYKS
MRRLRAINNEYLFRLVGSVILVQSIIFAIWLGAFPSTPVAVTSKQYLYYECRSSNPTGAT
AVTGVSIAINALLLAFVIFLGYKTRNVASSFRETLWIMYTSQNVGFVAIIVLSFSLISLS
DFALGAYIVRTVLLIYAVLFTYMALVGRLVIALLRGAANVESASDAGKAGGTGTLTATGA
ATARAQAAMKVSLNHDTGKVAHVHGRYPVKETSRWFATWKTHAVHLYASDGYLALVPDSA
ETAGHLGTMVRLAGTTFDPNPVNYASCLAILSRGRSWVVQFEKDEDRDAWAKVMASVATV
SAVSRSRSKDPRASGNKEAGKSGTSLPSVASEGVLATANTSRGMLPVRGAGAKD
>AMAG_17443T0 | AMAG_17443 | Allomyces macrogynus ATCC 38327 predicted protein
(935 aa)
MRAAHAAEAGMRRHPRRDRVDATAARTAFVLSATVITLILVATTTPWIQTRVEAAQFTIG
VVMPTNHPAVGGISTQINNVIQAAAVQAASLDTANTYTFLPVDSGFTQARGIAAMYQAMG
NGSVAIIGELSSQISLAIALAANRYKLWQCSGASTSSALSDKANFPFFYRTIQDDPQQGV
AMAYFLRSMGWKSVNTLSSSDSYGQSISSSFMTAAAALGIDVVSNQVFSLTATDYTFQLK
AIAESGSNIIVYVGVPDNAVTVLRQARTMGLLTSHYAWVGPDALGLYFGSVTPNTAQTAA
DNALVNGFLYVYPQQNGQNAQYEALQAQYRTAVGASAVVDSVPYGIAYADCVTAMVIGIK
RLVGVYGAAAVQAGTHSATLADFLAPFTGASGDVTFDFAGNRQGVFNVVNIWNGTTSTVY
SIQTNYSVSPVAAPTFLSGTSAVPADRPQQTILYPQRTDPGVQVLAALRILAIAWFLASL
GFTFVRRHQPVVKNLSFPFLASITVGCVLVLVSEFLVVDVPTWFSCHGAAWFFTMGYELV
LASAAVKTFRVYKIFDNKALAKLKNISNRALFSKIATVMAVQMLVFAIWVGVAPRWPELV
STKLYLSYACKQNNDTAYFVVLAVSLAYNIGILLTVCFFAYKTRNVMSSFRETSFIFYTA
QVRISINIFLTGILALLLTLIPFTDFALGAYYPATASLNQYPESTSASKSFLQSVVHSPI
GGNPATLGTAVGGSTAFPAIKGSTGALTAATTATPASDTATTVTTGQFPVKQTSKWLAHW
VRYTIHLFPSEGILALVPDGTDARGTVGAVLRLTATQFDPEPPGAAGIPAVELFCHGQSW
LVQMEHRETYAAWVTKLAAVVKTSASSMGRNSASGRKGKSGGGGGGRLRPPSRTGTVAVS
GSLVASPSSVMAAAGLPSPGSPAKTEPSALMGSR
>AMAG_17562T0 | AMAG_17562 | Allomyces macrogynus ATCC 38327 predicted protein
(1134 aa)
MLSAHRRAAPDHRNAHHVQVHDSTSSCNVVCSISPDTGTGTATIGTNSAPTACSSLLDPH
GTGAHAPCSRQAMRSPTAASCAVTLPTWLASAALVAAHFAHAGAVDAASASSVVLDSQAH
VDRVPTCLNLSRAVKYRWRGQIDEDPVLVKRPRLPPLVLEYGLWSSANLTTRVAAYLLQD
VLGVQTTLVGYARRYDAFQRVAAGISDVSLEVWTSDKMSLVNKFVNQQGLVERLGLLHYT
GQISWYFPPFIVDANPDLIFNSWRSLLDPAVLALLPLVNSTSPGRDAAGNFLCQESWCTN
GVFVPPWCAGPNAVGCRELYIPIPEHNTGESEQRIVSLALPLVVVYLGHDRFTDKISACL
ASMSTNSTCLFYYWTPDPLIASRGVVKVHFEDPDAHCWDRFNASLVLPVNSGSYLACDWP
LEFLEKIARAGLRNEAPELREFLRRFSLDAADSAFLLGAPGPAAPTTDMACAWVEQFESK
WSGMIPAPPTVRSFLPMNMFSRAPIVIIAVYAPLFLICLGGITTLWRYRARPSLRVQSPG
ALMIMAAGAGVAGTGVVLPLILTATTTGLCRASLVFTDVGAAVALAAILAKAWRLYLVFL
NPHASFIVFSRLIRVSVSDKALLMLGSAIVATAAALAALAAVGLTAVGELIDIDVFTTSF
VTICMPPTRAGIAAQASLAFRVVLALVTAGVAFRVRLAFTTAGDAYGTWVAAAALALACT
TAPMAHLAVRIASPSAGLVDLTADFVTRMLLVAGLLVSTVFDAVLPALRLAAGFGVTGPQ
ATKAAGLRQRYLISVINWPGISRNAALSAAPTTTQFDGQGSVVSLPDDNDFRPPVVPDPT
VAADARLPTVPEVPTVVVDEGSVGSSNLVLTPLTPAVIVDPAAATLSVVPSGSVPASTES
TSPAVDPPLQVSQALPVPGVGFVLSSGSLGVIGTVAHHMAVRRIARSWWARSWSRMTAPW
INISLLLVPPPPDAAETVAILVMIPTANNFKVMRDSGASTVNIVNITKLATIRSPSASGS
DHGRPRPTTQLHTLIDDDPRRLAFRTRNADYVLQAVTLESAEFWAKTLTTLMRPRRRSQM
PTAAAGAGGGGSSAVGTATTAATRRGMARGTGLAAPVPQAAQLAVRTSMGGEK
>AMAG_15865T0 | AMAG_15865 | Allomyces macrogynus ATCC 38327 predicted protein
(947 aa)
MVAPVSKWNWPMVVLLLGGFAVASTLFTGVSAATFKITAILPLSDPSSVATASGIRDALV
AAQGIVDQVALGSNHSFALDVKDSASNATIAIKAVFDAAKDGAVAIIGEMGSAVTIPIAL
TTSNFAMLTCSGSVTTPDLAASKGFPLFIRTIPDDAAQGQFLARFVAMMQWRSVAVLYSS
DAYGVGLMSMFQDEADAQRLQVTTIQSFSSTDHNGHELALEAIKESGTRVIVYFGLSADL
IHVARDARDLGMIGADWVWIGADGISDLPEVLATATAADVDNCNGVLFSLPNQQGGAQYP
AFWSTFHAAYPNRTDMPQYATLFVDCYQALARGIVRLAAIHGADKVLKRSYPPSFSASDV
IMPFEGISGPVTWNADGGRLADFTIHNLWHGKAATVYSYPPGATALKSTGTAVRFYDGSS
MVPPDRPAQLIAYVQWTSVGGIVIEAVTAVLIAVVVATTGYLFSRRMDPKVKSMSFVFLV
QIAVGIVLVLVSVLVGLDEPTKLTCNLQTWLFLIGLALVLSAIAAKSFRLWRVFDNYKLE
KLHHLSDTRLLLSCLAVAGIQALILVLWTVIAPLEPAMTSTATSVSYKCISNKSGWSIAF
HVLALLYNAILLVSVLVLAFKTRKAFSAFRDSKYIGYACQNLFVIAVITIPLRYLAPDSI
ALTSYIIRTVLVLYASAFTFATLVGRVAMVPFLAARQPDPATHPMWERPGSRWSSSDGLA
SAAEPVVGKPTTMSGKYPVKKGNSLFAPWRTHRLTLFALEGWLALSRLTRDCEQGRLFKL
RSVTFDPNPGSAGNSTTCIELRCDSTSYLVQCASEDDKARWVRALATHCPMYSRATGSNP
GARLMDDPAAAVFAHTMSALARGGAESAVVVALPALIPHEHEDAPLMIGGVAATGASVGP
TDGKSRDASVMASNGGSAGSEGGKSVRWSQFEDTIVDRSGGGGGKS
>AMAG_15882T0 | AMAG_15882 | Allomyces macrogynus ATCC 38327 predicted protein
(1071 aa)
MRFFGSSPRYAAAAGMAGFALLLVLAAVTLPVLAAGGTFKILVSLPETENKVTSGTVVSI
QESLKVALDQVNAWAGANGNHTFQLDFKDTTKALAPAVKSVFDAAKDGAVGLIGEKGSAI
TIPMALTANQFQMWQCSGSATSPTLSNKAEYRYFYRTIPGAFIARFVRLMGWHSVAILFA
GDSYGQGIMTTFSNEAVNQEITITTSQSFTASDVQADYTHELDAIQSSGTRIVVFLGTTT
DFIPMARQARARGMIAADWVWIGSDGVNDLADTLYAQGNKYSDADRENSNGVLVAFPTTQ
GPQFQAFWSAYQAKYPGRQGLAATATLFADCLQTMARGIVKLAGSIGVDKVNQRAYPSSM
TVKDFVDKLDGVSGAVSFDENADRIADYTLRNLWNGQSNVVYTLAATASASLTASSTAVK
FFGGSSSIPPDRPSSMLAYVTYNSIGGIIIIGIDALLILVVVAATAYLVTQREHASVKSM
ALFFLLQISLGIVMVLATIFLWIGVPSTLTCNLQTWMFVIGLQLVLSAVAAKAYRIFKVF
DNRQLAKLHKLSDTRLFLGCIAILLIQTGISAAWTLVAPLEPTLMATATSVSYKCASRNA
TLDTLFQTITLVYNALLLGLVTVLAFHTRKAYSLFRESKFIAYTAQNIFLCGVVVTPFLY
LATESFALAAWFIKTFVVMYAAGFSFAALVGRIALVPYMESKKAAKGSGVKMSYSGDNGS
SNDGTSSAEHVPGKMSTMMGKYPVKVANKLFETWHTNRITLFALEGFLGITRLTNNTEQG
TLFKLRSLQFDPDPPSYPLCIEIRADSKSMVIQFAKNEDKQKWVKALSVHCLVFSKSGGG
SSRGNGTTNVTGGPMSGPLSTMRMQQSMNAPTTSMVGRNMGGGGRDGNAAWAAAIKDMAP
APNNLNSVSRYRFTLYSAEADLGPAVQVGHRQSRGPWPASSHIPHPSASDAKPRCNGACG
STGRGAGSGGGDGDQGEGETRAAGRRLDHRRGAGEGDDGGSVTMEAGLGPAAAAAAIRAG
GTASGASWSLPCGGSRAGAPLSRSNGRGGGRGGGAGTGTTSSDAAKRWIS
>BDET_00720 | BDEG_00716 | Batrachochytrium dendrobatidis predicted protein (807
aa)
MVGFTLKACICIYAQLCLTAQAANPNRGNNKTSNTILFTYLTQTGVPVTDQAFAGMHMAV
GEINSNASILQDVNIILNKSVIPDATIAPASVFDFGVSICTPNQPVLIGSNLQDITMELV
MQACPKALAFSIIAGADALSDKTIYPKFWRYVTTWGQRIKAQAAHYVYYGWTQIGMISSI
DVSFTEDICTQYFPTQGVDISASTRFSKYNPAVSQYYYTQLKDSFQFLKSSNLRVFLINA
ESHYLIDVMMAANRTGIWGRDYVWTTTQASIAYQQGASSRWDTPLNPQVLRGLTLLTNKK
GSYLNESFIQQFMVNFKAFINYTLTNEQYLYSTLNFSQTNPAVQNYPPNTFYADPGTHTY
PLSYLTESYDGAYTLAHTCEQAIVEQGVTGVELAGGLVDGNITISKIVNQIMSNPTVSEF
IGFTPKGDPSVEILIMYQLLGTSFHTTIPVGVFNQISPNSDVHTFTPNTSAYFWSGDRAY
SDTPAAFPPAYQDFVSSTNLITDIMLGLSGLWSIGLAIIPLNAFTIIGQDKPLGCALRIW
PVPLGLTIILSCILSKSAQLQAIFSLSRSTFACILTSFKGRHAIFLPLIVVIPVMLLLGV
TSVMFPFVSNSVYVPDTSGYTWVCVPSTMQTSLILYIIITAIVVMSISIVVLGYLNRNLP
QQFNDTHQTAASIIIILVLGALCLGQGYTTQSIQLQFYFEVVSSLVGTTVVHAFIVERPL
MKYIWVAAFKRYTMFKKRNHHKSATKSRKQKSREMLENTSDLKSYQSYSTDSSDYSLIVK
VDEPISKLSTKDVHIYHKLSYSVFQG
>BDET_02442 | BDEG_02435 | Batrachochytrium dendrobatidis predicted protein (755
aa)
MAAKVPFAISSDDDLYMQTLGPLKFIRSTKARIIVLAGGPSYGIDIMLAANRLGMIGNGY
VWITLQSLFSPDFARQQAYWGNEFTPNILKGALQLSTPHNVNMNGAAFNSFNTIFNTYKN
SALVNDSAFYNCFTTTNSSSRCFYPNALYDDPGTNTIPAYNILAGYDGVMTTALAMDAVV
DASSLAGNSLAPPAGSKYGKVGLSDIIAAAQTYSCLTGISQFTSVGDPGIPYTVNLWNGT
SWSASLAQVSVGVINMSTVIDSGSSNVSLALSKYFWTDGTSAASYIPPQEPVLVEEFVSW
DTPDTKAIIAIYIVFWIFLGITLVVLVIKRRAPDVRSISPNFLLLLTIGIAIASLNILTL
PGKYKPLGCLLRPWPLSVGFCIVFVTILAKTHHIYYVYDNIELYKLPSLLFNSFRLYILV
AAVSIVNISILIGYTVKAPLISSFIYDDQHNKNMYTCIPVKNGAFLTNSLIWLTIAFNIV
LLLANIMFSFWIRNAPSAMGNARRLGYVVYISTLLVLVVMVGGFSGISTIATEFFVESIL
VLFDLVTIYGFLVGAPLFGAVTGYVAKNLSGISGYGSSKEGGGSTSGVVSGTQSTVQPAA
RGVRGRKRDQFRITFREEAKEPGVTAQTCFESINGTLHMREGFLQCTSHIVPTWAAVNVT
LILDGLNLLLCATQTHILQLKTYAQAYTLAVELAKKMVPEEAEDQRVHLQNTDRILKSVV
MVGHGETAEGTENKKATLTRPVVKKVKVEVEDED
>BDET_07586 | BDEG_07566 | Batrachochytrium dendrobatidis hypothetical protein
(792 aa)
MANLTGLLGPNYVWTTTQAGIDPSYFSSRWGGLQLSPSLLKSAIVLSEVNGPFANNPNYL
NFIPRFKTYLSGVLASPEVQLYGGIDPNAASDSVSYGPLYFYSDFNYTWPSSLVAIGYDG
MYAIARAWEKTIASSGLDARALSNGTLQNQVKLADILSNAQINTTLMSPIFGSSGNLVPQ
TYTLNQYDGTTLFSAPIVALLSSSGNNGLYNFTVNRAKFSWGGNRSFSDTPIAYTPTVEI
YVHWESTGTKVMIGMAMVASAYCIILAIIVMIYRKEPYVKSSSPYILLVTALGLAIIPLN
VFTEIGAYRPLACQLRTFPTVLGITIVMASVFAKCLRLYVIFCRPMSLSNYITILTKEAA
LFGIMAAIVATMLAVLIGFSFGASFQSTEVYIDSTNTYVWACVNKSNGTTVGLVIVGILI
VALLVAVTILAYYIRAIPDLFNNVRETIHSIYIITVLAIVTLLQGIMSYSLIETEFYSEN
GTIQLAVIIVGSILLGTPLLRQMTSKALFTIKPFNRSTRSRMSYNNSTKSFIDTKAETST
LGNIIFKGQVEAKTHKLEKKYEEDKTRTSQLIVNKSTATLEEIARLKSNQQSILRNKSAV
TQIGRNLKQWRRIRIILFLDPAYAIRCSFHADPNNVFYHGFSNTVSVRSMKETDYGFTNV
VELYFEDHMVAIPFEDEFKMNSWTDAICRTVISHEDPKQLKNIGPDEYITDVEIIRQSSS
EPPEASNEQSSRKRSSTIKSRHSKKRSFVRQLSVKDSNRSSKHVPSSVDAAPKTESNRAS
IISSQADSNRF
>SPPG_00031T0 | SPPG_00031 | Spizellomyces punctatus DAOM BR117 hypothetical
protein (722 aa)
MRLNCLILVLLATASQLVSSWPNGNFTYRVPFAPGGGSAGIAETQSRYIPQAKLLYKSIN
SGATAWADMKNDPKDGSIITLINLPHIYIQPYVPELRANYTPDDIAIAYIHTYTPLVLLV
PKHNSTILTWSDFVAACKTRHITVSGAGTGTVFETGSGRLRQLARIKFDYLSAGTGATTA
ITEMLKGKYDAAWTTTPVVKDRTDVRVLAIASEYEFPTIDAPTFRTLGINYIDGIYRGVG
LPAGTPESVMKEVSNYFNALNRNKTFIAEVQADNGALMFMPYDSPSLNYFTATYRKSIYN
VLFPTDPISRGSIYAFFAFGGLGILLCLASAIFSFIFRNTPVIKGSSYFFNNIIIFGIVL
AYASVIVTSLQMPLKGVTERTLSAGCKALPWLLGLGFDITFSAIIVKSYRLYRLFLFTAS
KIVQFDASNLAILKWVFGICGINAIVYLVWTVQDPLSAELLSMDGDDTFYYSCTSENASA
YLGVVLLLKYIMLCCCIFFSVKLRDLNAMLNETKAIAAATFSTTFVLTVCLAVYALVSSF
EGRYIILVGGTTVGATTCLGALFLPKVMVALFNPDANTFDYIRRVVKGSDLSRGASSGGE
GAARSGSIDARSTGRGSMDLFTSNPVLLHPPQSTISNSSMTPIYVQEGRAFNREHRDRIN
ALARVICNTASEGRVSEFQNHVGKLAQFASRIRVMATAKSRAFSIPSIKSGEQIAEDVDE
P
>SPPG_00233T0 | SPPG_00233 | Spizellomyces punctatus DAOM BR117 predicted
protein (964 aa)
MSPIYIILVLVATVLADDPWPSWPTPYPMYQGLAADGTIFPNPPNTSTPFFVPYNGSWSA
PTRSFPLPAVGPASDARKALNKSITLRVGVSVYGSVCTPDLDFYSPPDCDVLTETRTATL
LAQEEINANPLILPDAKLEVVFLDNDFPDLTIRSTVTGFTVANPPLSLMLGSSLDSDTMV
TAAYTSAFSFPQIGVRSDSPVFTAYHDNYKYFWRPSSGGQRYVNMALIAQSFNWKQVGII
GGQDQYSTTAAQQLSDACHEMGITVISQLAFKWSVSKRDPTACYCLNCNTMNPDWNAINM
TTCKRELSSGFAQLKGTDLRVFYVLMGGEYLIDPLLLYFTASEFGLVGEDYVWITNLPVN
NYPDRYMVTNFGKDYLPKLRGLLVPDDAPTMNDETNPTEALQHLLGIWPSFVAQNLERVQ
TSGSIGDFNVPSLRIRDYYDIMYYFANAVDLILNSQNLTMNDWYSEKLYKQLTIDVWNST
GYISTTGQYILTENGDRVIPSFVYQMDGINWDTSPAIAAIVENTLKFEGHSGATWFGSRL
TVPPDHPILHLQQVSVHDGLGATFTALYTAAIAVCTASLVTIVVLRKDKRMTKRSPVFIV
NILLGLICVLATIYPNVFGTTPQTCAIERWTQGIGFAVVMGNVAAKAYRIWRIFDNAKMK
TVSIPNSELMRFSGIIMLIEIILLGIWTGVDFPVVLMEQSGTKYRFVCGARNETVSTVLT
AIVYACNALLLFGNAFLAWKTRNVATDYGEAKHIAYTVYNVVVICLIVVPQAYLSTSTSA
TLAFAVRFSLSLVAIVIAWALLVGSHLYMIFVPPSGDHLNMNISSIGRAPFNSLTNTTVT
SLADASTVKYLVGDFSFRDDSKFFSVWKSCQLHIIGASRCSLMIRYLSQNKTPVHNVIEL
ADVMAVERSKAEEDELDTFTIQTKSSRLTFQAKDVKEASSWVVILKALVESKTPGSSAAA
SAT
>SPPG_01867T0 | SPPG_01867 | Spizellomyces punctatus DAOM BR117 predicted
protein (934 aa)
MLLNFIVVLLAVASAFAGRTEVHRFEKEHNHTSSQHVSFPNHAQQPKSLQRRDLTNLTYL
QIGVLYEFNDPDPDWRDYGTMIQSIWNLAKDDINADPAKWGLPSNARIRLDFRDSIQYFH
GWNMEGAYMVSAMDSYKDGSIAIVGGSSSDVAIAMAQMLGPLMVPVCSPQAYSYVLSDKT
KYPYFFRPNTPAANDVIGVIPLLKNYGWTRFSFIYQDVASGTAYDSALSEAMKKESKLFL
ANKFTDYYTNDPGELANRAVADGTRVIVVAGNPDWAAKLFWGAYNASVVGNDFVWIFVND
IQDRLASLLKKNLADETQIPELLEDMLVGTLYMSVQRDSTPAREEFWARLPTLNESLSGR
YPLINYGGGGDEAPAYACISALAAGWGKASPSYSFNEHIKQAAADNNSDVNLAALASGEL
GSYMIPDTFNTGIDTPVGYFNLDQHGDFKGYNLLVALYEKGQPTIGDGGTEIGSVAADLS
GFIQRVVPVFRDGSSNPPLTTVPQLPVNPSYESVSAAVILAFTSLGIFATAVTAMLFVVF
MKHEAIRRTSLPFSLLILLGITISYTTLFPHIGIPTPAHCIGQTWLPPIGFCLCFSSIAV
KSWRLYRIFNNVRKNYAVKTSQLFAYTGAMLSLEVLILIVWTAYDPPRPIVLPISQRQSI
YLCRSSTQFQQNIFEGFLYAINSALLAFVLLLTWLNRTVATEYNETLYIGAAVWNFVALM
SIGLPLVYIQSLYEYQFVIRQIIVLLVTTFTLLVLFAPVLLRIAGVKTEKVDLMNSFANN
VLKSDFNSKFGSTSTSESLITNSTIVPAIERGGLWTLLNRWETMRVFVIPKMNTLIAVQL
SNGRAFTYNLVDSIISEASNSGDEFSVVVTFPKTKRTFYLSFNSHEQRTAWMALIASAGG
SHAGSATGSKDPNRRTSGLQSPPIKSAEVSSAP
>SPPG_02232T0 | SPPG_02232 | Spizellomyces punctatus DAOM BR117 predicted
protein (718 aa)
MIYNLDDFGTPAAESVRRRFSSHTDITLLGLIGAFHDGTEEDVDGALDQLLALHAKVIVT
VVYSECLGPLMLHARQKGMTGPEYVWINVNLYTGLDGADTSVSVLRSAFDDRLVDYDIRG
TIVLAARTDVMAGYAPNDAFMTKWMALNPNVYPGVVPGQPPISGIVKAYTSAYVLLLGIH
QATFGPNATTTIGDVVNRTAGDALMPSTFADTGFISPVGAFKLDANGDGITRQRISIYIA
DADTADLGYIENGNFHPTLADIPWKVPYGADWSTTKMEPPVGFIYNEQYVKWDGAAITIL
VLFSAGILVNCVIGAYLVRHVHSAPVKAASPVFLSLMWLGYSLGYISPFFRIGKPTFASC
RASYWIEVIPFGLVMAPLAVKTFRIWRIFGNRKAKTLRLSDSLLLQLVGAIMSLNVLLLI
VHTAFGNVGPTVTPDDSQATMAYACGSTNGRESVISGIGAALVAYNGIVVLCCTYFAFKT
RGVVARFSESAYIGISVYTTLLCSVFILVIDNIPGTTVMIHFLIREILILIMLLTSMSAL
LGKVVVMNLSGGTTKDGTVAYAGGNQIKRTGDASGTGSINKTGSLHRQNGSTSGQGNNLM
AVSQDFSVINLSKWVNKWEPATIILHTDGVFPYILLKIGKDMIAMELKDTFCDDFEGDRE
CFKLHDNHGHSFRVQTRSSTERQNWVKQIKMQIRTTTGESTSGLVMPSSTSLKPTQV
>SPPG_03057T0 | SPPG_03057 | Spizellomyces punctatus DAOM BR117 predicted
protein (909 aa)
MVRTARANVAILATLLSLTLDVAYGLVDLKFGSILPLSYAGLADLSADIQLALDLALSDY
NTRVFNPLNVNVSIVYADSQFTPAVAKSYARQFASQGLLGVIGEMGSGVTQPIALELADR
EILQCSGSATSEDLSLKQYRYFFRTIPPDSVQGFVLGQIVDTFGWKKLGLIYQDTAYGKG
IMTNLRAHAAATDITVLTNQPYVNADDYEDAVKALKASDARIIVWTGVYAELVDIVPIAR
RHGLFGPNYVWIATENAISAIDAIRSRIATGASSADDLASLSGLLISTPVEGQGSRFDNF
SASYSSTYHNSMGQYSAFFVDCLSIMLDGLTKYQNTSNSTWNDIAQGKFPRDLTVLLKPV
DGLTGLTGPIHFNTNFDRIGSYKVLNFHQGDLTKIGETVDETYNVQRNNNTVIFASGTPV
VPADRPVLVPDWFEYGHAVSVIIMILYGAMMAINFASLVIVFLWRRRKEVKALSPEFMII
MGLGMQLSYGAVFTLIGEQTTVKCMARPWLYGISFAIVMGCLIGKAFRIWKVFANEVEFT
VLLRVTDRAQFDNPSCSDLPPPLGSFKSSAWQERFPLENLKQIILLVWSIYSPLSPLMVA
NKEKGTFTYVCVSPEQSDVFNGVIFGYNGLLLLAATYLAAVTRNVPSRYSESKFIALTVY
SLLIWCTLIIVVSYSAGAATTLVFFIITFGVLFVTTTTWALLIGRVILSQLTNDPADEIA
SLPSTPKLMRQNAVGAGEAFKSASQLPMSANSSTKIPSPLASQMLRGDISEFPVKITSSW
ISRWERYELIFTLVPVARLALRPVASDKEGGRSYCVDISKVQATKANVKGVKNCFEIVAP
GITLLVQATSEEQVQDWLRRMKQAGCLRGEDSTGRTSSAPGQGGGSINRADVETKGGKDI
SSADVLGK
>SPPG_04236T0 | SPPG_04236 | Spizellomyces punctatus DAOM BR117 predicted
protein (865 aa)
MPPFGPLVLLALSILFLCHAANATVVKILTQKQEASMRTWVDQYYAAWSATSGVTIEIHE
AASSDTAEYLGVMKTLGRIESSNYDLYNFDIAYTAVLAPYLLELGKYSQNGEFSSPYPSI
VSNVATQDKHILVSDVVEGRLLGLPSYMNLGLMYYRKDLLARANFTSPPKTWDEMEHMAK
VVLANENNSSLTGWVGQFAQYEGLTCNAVEFIASCGGGSIIEPDGTVSINRPSAAAMLTR
VKNWISQSQITIPDVLMYREADTTKKFFSGQAVFMRFWDGYNDFREGPMSGQLDAGGIVG
VAPLPGCSEGQTAATLGGWHVGVNKFTTKPEAAVIAASFLTSYQYQRDRALQYSPYWPTH
PALYDDTTFCAGNFSVWCNALKSVTTVARPTAVSGSSYDKVSSDVFVTVSNILSDQVSAS
SALATLFVQLHLVLGITLPADTIEYLTTAGNILVAFTTFLMGITLITGILFFGYRNHPVV
RSSSLIFLELILFGLMMSYSTVFLYIKAKDENVCRVIPIPLVMSFGLVNGSILAKTWRIR
TIFAARIRIGKITDLKTLRIALGIVVIEGLLLAIWLTVAPPKPNILSVNTTTRYWECSMG
GTTARDILSAVVLIFNALVLIATTLLAYSIRNVAARYNESKLIGLAMYNIVTFVVIIPII
AQTTGNPLVIPVGILVITSLVYGIFFLPKVKTLLVSPHQPLMKDDAPTGNGAVLSGSELS
TEKIGTNSFSKLDKVEVVEGHADVRIARSKLLIGVSRWVRRSIILVPNRSVVAEIPLEEA
SEYKGTTVQVEDLKILNVIKSPESGYCLLIQLNNNLVWELQTSTPESLDEWIGHFKSVRC
TRKSHTIDSLKGPISTRAMTSGNV
>SPPG_04432T0 | SPPG_04432 | Spizellomyces punctatus DAOM BR117 predicted
protein (774 aa)
MCLPAAAILDMKNKSHGVLGEFNSGATEVLSYVLQNHHILQCSGASTATTFEDKTVFPNF
WRTIPSDDKTGTAIVNYAAAMNWKKIAIIASDTVYGQSMADAAVRRAAQLNVEVLSRLGF
TVGGQTLDFSVITATNARIIVFCGMYDEFSSLYRHAYEAGLVGKDYVWIGGENMRSIVEY
MRSQVPNNSHLLRGFVMSTPRDFSGTKGDDFLKNFTATYGSEPAQYSGFYVDCLLGLIHS
YHNMLQNYTISEIAAQTFPALTLQTFLQKNLVGVTGDILLDDNYERVNAYNVFNWNGESF
APVAVSDEYSVVTHLSTKPIFFDGTTTVPRDSPLLVPVFIDMSSPLTIVAFLLYSIMLAV
VVVSLALVVIFRHEKTLKAVSSLFCFFILLGLGLVLLGVFVDAARPTALACTTYAWLLII
GISMVLVNLLVKLWRIYWIFDNRVLHSNAMPDVVLLRASGTLLLFPVLLLCIWSGLSPRQ
SRRVENTSAGTYTDVCSSPNTAVQNGVTIALEVYAGLLMLCLTFLAIKTRQVWSEFNESK
FIGLTVYNILVCCGIIIATLSLSDQNPLTEFRIRTFVILLAVTVTYACCIGRHLLRVLLL
RARVELTASKSVKQLQLHGKLSVTRSDEKRSLFNHQPATILQGTYPVKNYSSLASVWRKH
TMTATSAPGRILTLVDCSAADSTFVGTSIMLDKAFCDIRIVPKELLDIRGLENILEIKYC
KQTLWVQMDSAEKAEEWETFLAAEANISSPRCLSPIQANSGRQLASGKGSGGV
>SPPG_04736T0 | SPPG_04736 | Spizellomyces punctatus DAOM BR117 hypothetical
protein (847 aa)
MSSQTFMWTKAASLLAETEINNNPNLLPDSKLEVIFLDNSNSDLTLKQTVTGLTQAQLSF
VIGAVNDQDTVTSAAFSTAFQFSQGSAFFDNPSCPSGSEFFWLMTSGTERYKNLIKVAGL
FNWTNIGIVRAQDPGAYLASQAILDAASETCIQVNTGLSLRWSKGTSAQCYCEDCAVLFN
MTTCMRELGPAMNELKDSNLRVFYLLHGNHGSYVPLLILHCQAINVLDNVTMIQTFGEDF
LAQSRGLITVEEDATQYDNDPLLQPAMLTHLKGRWDAYIDENSDRWSDRYAIKELSLIPR
TFYDMIYSFANAADLVLNRDNLTILDWYDKELHKSLTLQVWNSTGYEGTTGKIVLSSRGD
RLLHTNIYQFDGAAWDSQSYFSARALPVIGSIDMQKATLKAAPTWYGNRQTVPLDHVVLV
RDQITIQNATGAVFTTLYSVTIAICIVSLALILWKRTDKVMVKRSPVFCVNILIGLVSML
STIYVNVVDISPQTCTIERWTQSVGFALVMANVAAKAWRIWRIFDNADFQTIAMPNRELY
KISGAILLITLLLLILWTGLDYPIVVLQTTPTTYIRICGSANITRSYVLASLVNGFNVIL
LLINAVLAWKTRNAPTDFGEAKQIAYTICWTIILSLMLVPYAYFTRNNTAFERFVFRFSL
LWVMVAVIWTLLIGTHLYMVFLASEDGGGGIKGLSGIMHSDLYIEQNDMEIKSMAEAPMA
KYLAGSFTFRKTSNFFSVWKKCHLQISTVPPSSLVIHYDLDPKDVPRSHQVILASDICEV
FVVEEAPKRFAIQTAKAGRFIFQTPSEEKAMNWMYIVASIVATSTPRATPLGSKKTSKTK
RKSTIA
>SPPG_05818T0 | SPPG_05818 | Spizellomyces punctatus DAOM BR117 predicted
protein (830 aa)
MYGRIYLAAALWALVLQSAVVQITAIQLSFSAFNETAGDWVAPREGHGMVTLNHSVIALF
GGQEDRYMMSNDLFFFYPNLGTHGTWKSINADLTGPLPPPRYHPALTAAGKSDSILVLHG
GMSEDLSALDDVWILDTSKRPMGWQSVNGSVGARWGHSLTTVSEDLVVLFGGYDGTSFYN
DIRAFNLTTKQWHTPTTLSAKPFARAWHTASWVASQGALIVVGGQGQDWMRMVDVNHIVP
KTKEWVAMNVVFPNLAGSETPGPRCEHYAFPYFDSIVLGGGVSNVDPDPRKYRVFKTDHW
LYNVTTQTFSHLSIDNVQEIDSNDIVPVARHNDPVTTPSMAAKASRVGTSLFVVGGMDKF
WLQMDTVAHLSLGSDSCEPGTVYVNATKTCEACPPGSFSFTAGATQCQHAPAGYVVKLNG
GWEPEACPAGTFASDTGSVSCVPCAAETYSDPASSTCKACPTGTTTNGQTGAAQCTFVNI
VYNEREVDQTVRLAMTVIAALLATLSAVIGVVAFVQRKSKVFIAASPTFLYLIALGAVLS
YLAVPVRFSVSSLSCMASEWLNHIGFGLLFGSLLFKAYRVGLIFKSKPHKLMSRSPLTDR
KLLMYLSILVSVLVCYLIVWTIVSPVRVDIISQTIDISHVDEYLACEQGKIQLGILGVEL
AILLWGVYVALRMRGTPSAYNEAQYIGLSIYNFLFVCTSLEVLQRTVVTGANIGFILYSV
RIFVSVTGVIGLIFGPKLVKVGFNLSGSSTKGSDSDDNSDSEPSVSKAFGGPSTILRSGG
NPVGLTRSTTSGGAAPNESLNRHGGSANVGSVLPAGAMKSAAISSQEVS
>SPPG_06284T0 | SPPG_06284 | Spizellomyces punctatus DAOM BR117 hypothetical
protein (1369 aa)
MTAVWKCVWALLYLAIVSNAYTVISVDQRLVGDDVTTFSDLAIAWSTLTALNSTDQFHID
IATGIYELPPASVFHLTTGSIINAANLSETVTIVVGGAEITVNSAWWEFNGISMDVQSDA
AFSVSASAGGSITFTGSSVSGTSNSQVTVTGDNSTIVISDSTFTDLYLAIGGTSLSSLSF
SSISLSNCTYIPDLPYNEECFAPIFFALRTSTLVMNNISYTNNHGTFLYALDFGEASLTN
LTVADSTYPCALIIVRGGTVTGTEIDVIGNQVENPGDVAVIRLYMEAGGPTNSSWNNLYL
KGNGAQTGLLDYVIWFREETQLPSVHTLSNVVFEDNTAFSCFRAQGVALTVDMKQFTLSE
NHCGNWVENGAHINVEEGMFEGNINVLGYPFWSIYGETTASFNTFTVKNHTEHRDNFLTV
DFEASVTMDNCIFQDSWAYVGMFSIYGELSMSHCQIHTTTIMSGSLFRFEDPFGTPKIST
LSDVHISDVTAGSGQMVYIALDQTLHVQDGSTFYRNKGSLYAEAGASLIVESTVFGDNRP
VGAINANGNVDVNNCTFQNNYQSDSGGAIRFSPKDSITMLSIRKSTFELNEAGLDGGAIA
VNLPSTSQFSMEDLTFRSNRAYRGGAIYQMNGLVGLDKSMLTAAAFLNNSAIWQGDDIAT
GLARIDISGIMNISQLSGAMLPDIDITSRDAFGQLFIARPNEPLYIGLQLSDPSMGQIVG
TLSKPSLGGRAKLGSIKLYAQPAKYNITVRSMTAYYDPNVFRSSIPVLVENCTDAGMENK
MIGTGIKFPSCVPITCTLGCPKANGFCQQDYCHCHPGRDGVDCSSFTGMRDSISVDLRAA
ELGTNSLFRRDVSASIIDGTTRDMILQKVADALLLPNKQIYFRSMVNHGDIVTFQFSVID
KSGTFVEGVALEPYTLTLSNLALPISAIDRTDSAKVYIDIREGPVILILVLAAISILMTI
VTIAALLVYKTQQVVKASAPSFGILILCGCLLGYLLPFLYVGRPSHSSCVAQIWIGGLSF
SIAIGNLISKNYRIFRIFNSSNHGNTRGAALPDHKILRISFAILFMELIIDAIWTAVAPL
QPSLADHGTVREWTCDSTSAANVPMTIIATTYKLCLLIFACGLAYKTRNANLYSESKAIT
IACYALVVCAAVVLPVVLLTNTGEVLAFYLKSAGIYLSGWISTFFLFHTRLSTAVAESKP
PGSSAWSNGSDERSKSWKSKVLKEKVPEVDDNKKEKKADAGYLCHVLTRGLFSDTWVPAR
FSVNSSGTTFFIKVSKRAKGIFGQSIPNIAIKLQYVDHYAVEDQWSVISLVSNSFSTTIK
FRQESEYQLVKQVTAERIIKNSEGSFIKSGTTEKGTTLRSKKQSARSP
>SPPG_06409T0 | SPPG_06409 | Spizellomyces punctatus DAOM BR117 predicted
protein (863 aa)
MPLCIHFIALVLWAASLDIVPLAYGQTTITYGVVLSSTDPSIGSFTNALNLAVADVNANP
TLLSNATLSLRFYDSKASPRVVVAEGLRAIAEGVNAIVGEADSGITEPLVLATETKLIPV
CSGASTSPSLSNKSEFATFFRTLPSDNAQGAAMVSLMWKMGWMRAGIISEATSYGQGVGD
ALLAAIREQNAGISIDTRLSYVPGDQIQVSNQLQSLKESGVRIIVAIGADFTRFVNVMKE
ADNLGLIGDDYVWILSDAFFPVFTEVKSNDKRLFKGALAVYPQEGAGPKYTQYRNAGNRE
NPYDLFYYDCVLALAAAHTKMLSEGVSLANLAANTVPPFNITQFTRVNFTGMTGTVVFDK
DGDRDGDYALHSFDGNTATQVAVIRRGKTFDPPQPVIKFHSGSTVVPLDTPSFKLNVVEW
TSPMGIAISAIFGVMIIVCIVSIVLSLTFRKSSILKPVSPVFCGIISFGLALVFGSELAD
VGWKSTFTCNLYPWLLGIGFATALASVFVKQWRIFRIFENVQMAKRPIRDGRLLYIFSGI
LEFTFQILLGIMTAASPLRPIRIIDRKTETTSFVCTATNTDIQNGLTYIIYAYCGILLIV
CTYLAIRTRNVYSAFNESKWIGLSVYNIILCGLAALAVTYIGGNTMSEPTRFAVRNAAVF
FAATVAYISLVGRLLAVLIAKETGYASDIISSEDGSIGLRSMPSIFPSLNSGTPRSANAS
LMTAQIRQASFPMKHVGKMGAVWKQQTMTLALGSEKVLSLIETNAENTVGLLIRLKDVKA
RLLVPEDPDPHDLRHCRFEIRWGNVMMKVQGATIAECEEWVYLINSGGLSSGASQSPARG
VRDRDVTTARTSGLQVDQIKSG
>SPPG_06488T0 | SPPG_06488 | Spizellomyces punctatus DAOM BR117 predicted
protein (852 aa)
MSTTPWQKLLVVIMGLLPLLPGIGARVDVYGGGASFPSSLYEQWIQSFLKEHGSDVQISY
ISSSSSVGLAQLQAGSLAFSGSDIPPVTNDTSVTYFPAVAGAIALAYQIPQLSEPLNLSR
QNIADIFSGKLTTWSDPALQVLNPTLANALPSATTPKITLVVRQPGSGTTANFVKALHSF
DPSFPGPISSSVNWHNITNGTQVFVANTNEAVGMLVASIPYAISYMDLNEIYKANKTGAN
SIGVANIINRNGTIVTATWQSMQAAMSSNVNSSSTSDTIDTPYPQAYPITVYTNYVLRNN
AIGSDILTARWTLRYLYWTLTRGSDIAIQNNFAPLTPEMVKRGTDILEFLTQNDQIMFGQ
TYCDFPIGSSAGCKHGHCFLDLPFQDPAAQCICDPGFINYQKGDCSEAADGYRLAKNDAF
GIICISLMAVGLLIVCAVWCLTFLARHRPQIRAIAPNCCWVLLMGCLLGNIGILPYAGMP
TDASCKIRLFFPPVAFGAAFGMMMMKLWRIYLIFGYQRKTRISIARNSVLIGSTLGIVVA
ELILTGLLVALAPPSVVVSIENATTGAIYQECGVAPEKKGLYTGLLVLLYCFNALLLFLC
LFLAYATRKAYNRFGESKTIGFSIYIVTILMIFAVPAAYILPMQTDTERGTQRLLTCLIM
FIISTGISLILFLPRLREVWKVRANSDSQGSRTSGAQVGGHRFRSVRRKSNPEHVSSFHV
HAVHPTVCEVGLRQDRFGAQWQSATLCALCELDLLLFLESVRSSKVLVSFKLSEIIVDVL
TTESAAASGSFSTSSNSATRLSLKMKADQTASHIVEFPSKEKMRPFLALVAQTLKPRYSK
ATASMVESSAT
>SPPG_07119T0 | SPPG_07119 | Spizellomyces punctatus DAOM BR117 predicted
protein (889 aa)
MYLPQALVFLLFHANHLIRAQSPPTIKIGVILPVDSDGWGITIKDTIHWRLDQYTNNSFA
RNATFELVAAVNQVGTQSAALELAYEMVYEKAVNALIVLTGGFHNAGMASSPLTSLLALV
AAGKRIPHCDGVSTAMSLGNKATYPTFFRTTPSDEYDAITIAQFIFAQGWRQVTILASTQ
EYGTSVSEELLAQCTLYGIKVLSLVLFDPDDCETEWVQTISVLKSSGATIFVYVGGGKDF
MTATDEAMRQGIFSKDYVWIGAGAVMEITWSDLDTELVRLRDGTFLPFPTEYPDKALQTK
LENEWAQADKVLYPASARPVVDGAGFYLDCADLLIHGWKKLIDDNPEQFNWSSIASNQLV
QNYTFRCDTNNDAAVDCTPTFLINQTSVTSVMNFNPITGDRIAQYYSWYQLRGGHFNTLV
GYWNNGQTVIYEDQIVYAGNSTKKPYDRHVSFIGYGTAGAWTIIATTGALLLITIATAIL
YFVYRSENYIRASSWMFSELILAGVAIGYASVPTFIGDPEHAGRCIGQIWMVGMAFIMVF
GNLVAKTGRTWMLFQRSEAGLVPNSPITDSQLLRPAGLLIGIQILILGLWTGFDQPRQFI
DFPRATRYCQSQGTTFKAVLFAYDSVIIFAGVVFALRTKEVAKKFRDSASIGLSIYTIAL
ILCVLLPIVSLAADPVMSWVSLVVAIIICPSAILVFLFLPKIWILYQHKVRGIEPSRKRH
RRFRTINAMLQTNPLGPPTNDSRVPGVRGTCDSEQKDGPLPLEVQNSESWGYADIASFFR
GVFSPDVHTLTRWRSGKDVRTLNRVSVSAAAGAAVGLPGILSVRALDQEEGLPREDTLTR
FKSPKDSQCVENHSERQPGKAAMCLPDIERTRPLEQEKEMSWNSMLES
>SPPG_07649T0 | SPPG_07649 | Spizellomyces punctatus DAOM BR117 predicted
protein (925 aa)
MPSLCLFLLGLPLLALVSATPASIRIGISLDFYGADQDWCFKVLNVTNLRLTQLLSQSDI
HQDLKLLIVNDNWDPDPDVLIPTASTSINSAIHLALIDGVTAVIGAGYSDATKGLAAAAN
FFGMPVCDGSSANAGLSSRNDYPNFFRTIPNDNLAAEATINLVLNTSWTRLGFIAPTDNM
GTGLLTRAIEYAKFMKVDIATVQTFYPDNDDFSLLVSKVIESAATVLVYFGAPEGLTGIL
KEAEKRGMVSTDYQWIAYSDPSLIHAMDPNNPDAGGLEPAELRLWHGVWQPYPREASGDI
YKNTFLPAWQMEYANGDMSASPTSYAMFFAGCLEMMVYGFDKLLKSNTVTFSDLADIHTS
GFRFTVPEDFSFPEKQGVTGSLALDEYGDRLAAMDILYYDYGTDSWIPFGTWDKAGEKAT
YVTRYAEPVYFNGGTMRPSDVLQVTTLLTTVDVHDGMGTFTIVLCAIAVLAILLVMVILA
NEWSNPIFKANSPPILATTLIGILTGTFYPVTLLGEPSQAACVAAAWLIPCGLGLVLGSL
LVKTFRLFAIFRRQGARKIGTTNKHMFSWLATVAGIYVVIVLVWTIVDPPRPQKEVYNII
SPSLVESRAFCASSTGPRQWAVQGAVAYTCCILFGYTVLLLIAGGFMAFATRNLPKQFSE
SKSLGYVLYAYSGIMIFVLPILFLLDISYSGYLIIKVIATYAAVFLTLGILFGNKLFQLW
QSRQANRSNNDLLRSGIRKKKDPTTDSWAVNSVSKTATKYGKVWVSDRQSMVSFWAERTL
IVYADKAIALLAGGAKKHAATTCRYFPLLTYEFSTQVEESEGIYTLRLRHSTDPASSVTV
RVPSAQELEEWATLIAKLCRRTSDVIPNSRANRPASSNPGSVTNQSEKSNKVIPKVHGPG
SLSRISGFAENGKAAKSTLDDSEV
>RO3T_02411 | RO3G_02412 | Rhizopus oryzae predicted protein (881 aa)
MIDSHINAVIGDVSSRLTKASASMTGLWKIPQCSSTSGSFTFSDISNYPYFFRTVGTSAS
HMNALAHWVKKMGWKKFSILYTNDALGQEAAQAYNYNLTIENDFSFLRVSEDIAEEALQA
LSDSGSRIIIMAFSRVYEQLVMLRKASELGYISKGWVWMVSNDDPIAEYYNRDNMTSFDG
VMFINNLWNLTGVPAYDELYQKWQAQPVPANFSDPTGWNSSSLSYNAPQAYSCLELFALG
IDKALDQYPGGRSQGLVDLANHSFNSTNMLPPFYNMNYTGPAGKMEFSKSALHSNFQIFY
LLGGNAVTYANVKSGFFEFIPGIDIIYPGNTIQKPIDIAEQIFLNPSYTSATGIAIIVIC
AIGIFFCILMTILIFSYRHLKPIMISSPVFCYLELLGITICYLSALLSLGKPNPPICIAR
AICLFTGFILVVGSIIAKNYRIYKIHVPIRYQNVFSIRTSRLKSSYLLRIVAAFEFIALV
PYIIWNAIYPVDIETYQTASGYYCWYCRYPTAQVANWGMSNAVIVLEITWLIILIFFSAL
VAFKTRSVNSKWSEATQIAYISYNLGVTATVMVPSFLISNDDYTISFNLFICSLLFGTTF
TLVFLFVPKFALIWKHVFQNNTSLNLYHVDSEEQDHMSIHSSNSMDQNIQLKLVAKNMYD
FTTQAHEGILPVKKMAKLDFLSIWMLKRIILVPFKKYFVLTDKSGQNANVYNYAHCEAAS
TGNSNHYTFRVRTDKGLYFLFQVYDNESLNRWISWFNHDPNDRAQPKGIRPLRPAFTPER
SQQQIDALATFGNGATSPTTFRDTGSPSNFRQDPSVSLSSYPTTTTAPRFPPTFNGFASS
THASFIADGSNNNTDFNETSATNQLNSFGVITDTSRQRYP


cAMP

>tr|B6HSY3|B6HSY3_PENCW Pc22g21700 protein OS=Penicillium chrysogenum (strain
ATCC 28089 / DSM 1075 / Wisconsin 54-1255) GN=Pc22g21700 PE=4 SV=1
MSHSPEELKGIAIAGRVSSVLSILGSFTIIGAFSLSRHFRSPIHRIIFFNSFYNLFDSVA
TMISTSGPAAGDTSSLCQFQGFALQMFPVADVLWTFAMALDTYLVVFHHFDTQSLRKLEL
KYIGVISTLSFIPAFVFLFIRGREKGPIYGDETLDDPPNNILLCARMLHNRLIIVIVLIL
YCLIGIEITRVRDEFKLSDDDHIALTSGNSASSVTTVEANSRRKPGFTPESTITSNTTEQ
DIEQDTIQRPYPPGRAPTTYQTPQQRRVSLRQYVIMPSLFFLAMLATWIAPTINRISEFV
HRKHGTHSLLLAGGRGELRRGEWLLGRLEMVAGDVNPILRSTCSK
>tr|B6HLF9|B6HLF9_PENCW Pc21g21080 protein OS=Penicillium chrysogenum (strain
ATCC 28089 / DSM 1075 / Wisconsin 54-1255) GN=Pc21g21080 PE=4 SV=1
MALAPSQRQLVAISVTERVCSAISLVGTFVIIASFISSRSFRKPINRLVFYASWGNMMAN
IATMISQSGIQAGSGSPLCQLQAFLIQWFMPADALWAFAMACNVYLTFFHKYGSEQLRQI
EWVYVVCCYGLPFIPSFIYFFIHTHARGRVYGSSILWCWVTSPWDYLRIAVFYGPVWFVI
FLTFTIYLRAGSVIYQRHRELRNLSGIESLGSDTQPDAPLVRSGTHVTNVFASLAPTHRP
VSASDFPTRSFTVSSSSPYSGSVEDGPIDPFSIQHDPEESSAPTQGLSRPQSDPITLRTE
GSLKSARHEGGDSHTQRWKAAEASSAAWAYAKYAILFFIALLVTWVPSTANRVYAFARPN
DFSFGLNYASSFVLPLQGFWNSLIYVSISWPAFRTLWRDLRGKSMGLGNI
>FGSG_05239T0 | FGSG_05239 | Fusarium graminearum PH-1 hypothetical protein (467
aa)
MSHKYISGRDPDVLDEGERSILVLFERIGGSTSLLAVLLIFIAYALVPKVRNVQNTFIVF
ASVANVGASCASIIAMDGLELGVASSLCQAQSFMFHMFMQSDPWWSLAMAFNVFLVFFFR
ASPDSFRKWWWVYCLICYGGPFAIAIALLLVRNPNRGLVFGQATIWCWVNRDWEGIRIYT
YYMLIWVCIAGSLLFYFMVGYHVFRSRNRLKSLSASKSREPAAADPSQTQGLPRVDLLTV
PQDCFYGTIVTDIQVVHSTASSNHLPEPPRPAYTTRSSSSPQVSFDEPSTGFPNSNSHYF
STSISPGVVAQTSSESPLRRMTSATSRTVSKFKVDDPIKRAYLRTSFLFALSVLVTWIPS
SLNRIHSWLFGRSPFEFHVATAAVLPLQGLWNAVIFFVTSWKPLKEWYRNIGEDPTHQDR
EMIQTRDEHDEHVGRSGESFLDDTDSGSDVELRRMGEAPGKRSSSL
>FOXG_08466T0 | FOXG_08466 | Fusarium oxysporum f. sp. lycopersici 4287
hypothetical protein (464 aa)
MSHKFVAGRGLELLEPTQRTTLVLFERIGGSISLVAVLCIFVAYALVPKVRNVQNTFIVF
ASVANVGASVASIIALDGLELGVASPLCQAQSFMFHMFMQSDPWWSLAMAFNVFLVFFFR
AKPDSFRRWWWIYCLICYGGPFAIAMALLLVRNPNRGLVFGEATIWCWVNQDWEGIRIYT
YYMLVWVCIAGSIIFYFMVGYHVFHTRNQLKSLTASKSREPAPVEPPQPQAVIEFLSVPQ
DCFYGTIVTEVQVVHSTPSANHLPSEPKPAYTAGPSSPQVSFDENPHIVQGSHSHYFSTS
ISPGIDSRERTSMSPLRRITSATNRTVNKFVIDDPIKRAYLRTSFLFALSVLVTWIPSSL
NRIHSWLVGTSPYEYHVATAAVLPLQGLWNAVIFFVTSGKPLREWYRNLRHPQALDREMI
EMRVEHDEHVGRSGESFLDDTDSGSDVELRRMGEAPGKRSASL
>FVEG_06210T0 | FVEG_06210 | Fusarium verticillioides 7600 hypothetical protein
(469 aa)
MSHQFFTKRGMPVELEPTQRTTLVLFERIGGSVSLVAVLCIFVAYALVPKVRNVQNTFIV
FASVANVGASVASIIALDGLELGVASPLCQAQSFMFHMFMQSDPWWSLAMAFNVFLVFFF
RAKPDSFRRWWWIYCLICYGGPFAIAMALLVVRTPNRGLVFGEATIWCWVNQDWEGIRIY
TYYMLVWVCIAGSIIFYFMVGYHVFHTRNQLRSLTASRSREPAPVEPPQPQAQRQVEFLS
VPQDCFYGTIVTEVQVVHSTPSANQLPSEPKPAYTAGPSSPQVSFDENPQVVQGSHSHYF
STSISPGIDSRERERTRISPLRRIASATNRTINKFVIDDPIKRAYLRTSFLFALSVLVTW
IPSSLNRIHSWLVGTSPYEYHVATAAVLPLQGLWNAVIFFVTSGKPLREWYRNLRHPQAL
DREMIETRVEHDEHVGRSDESFLDDTDSGSDVELRRMGEVPGKRSTSL
>tr|E3Q4U9|E3Q4U9_COLGM G-protein coupled receptor OS=Colletotrichum graminicola
(strain M1.001 / M2 / FGSC 10212) GN=GLRG_01258 PE=4 SV=1
MSALEEKTNLDKGDLDLFSIIERICSVLSLIGCVFIIVTFCSSRAFHKPINRLAFFASFG
NMMSNVGTLMARSYIGFPDSPGCQLQAFLIQMFMPADAFWTLAMAINVYLTFYYKFDAER
LRRMEITYLVCCYGIPFVPALVYIFIKNDNGQRVYGNATLWCWITPQWDIWRIITFYGPV
WIAILITFFIYIRAGGEIYQKRKQLHNFSSSDPDRRHSFHDVLASIKMTEVYITSEVTVD
QPQGSIGLGPMGSRGSEVGTAPRMPSAAYSVTISANHNRNEPHIDVVLPVESSAVEVFAQ
RPINSARMRNRELNNAAWSYTKCSILFFTVILIIWVPSSANRVYSVIYTKQSSTPLEYMS
AFVLPLQGFCNALIYVVTSRKACKIVWSDIKYASRRTDVTEIIGTFRHSNSFKISRQNRR
TKNYESGSITELTNSRPNSNRQASRA
>tr|A1DJA3|A1DJA3_NEOFI Putative uncharacterized protein OS=Neosartorya fischeri
(strain ATCC 1020 / DSM 3700 / FGSC A1164 / NRRL 181) GN=NFIA_001400 PE=4 SV=1
MALTEAQLRTLTTVERVASILSILGVITIIGTFAFSQHFRNPMHRLIFINAFYNLFDFIA
TMIATSGPAAGNSSPLCQFQGFCLQMFPMADVLWTLAMACDVFLVVYYQFDVRALRKLEI
WYIAIITSLVSTPAIIFFFIHTPEKGPMYGGVTLWCSISPNWVVFRIVFYYGPIWFLILT
VLLFYILVGIKVIKLRHQFNISHTDHIALSSNISSNNQAFDQPKNTVAVTVQIDIQSQPA
AHDYPSPSEPKPQPSRNDPSSHNVTPGQKRFKHSNVSFRQYILMPMVFFLVLLATWVAPT
INRLSALVDPSHVSYPLLLAVGAMGSLRGFWNGVVFITLGMKGWKREMKLRLVEA
>tr|A7F3B0|A7F3B0_SCLS1 Putative uncharacterized protein OS=Sclerotinia
sclerotiorum (strain ATCC 18683 / 1980 / Ss-1) GN=SS1G_11756 PE=4 SV=1
MKAENITHQEFQTIIAIERTCSGISLLGSFFIIITFLSTTAFRKPINRLVFYASLGNLFT
NLATLISRSALGKPDGRFCQFQAFLIQMFLPADAYWTLAMACNVMFAFFFQFDVIELRRL
EKWYMLLCYGVPFIPAFVFFFVHTREKGYMYGSAISWCWIDSKWTWWRLWSFYVPVWITI
FITIMIYTVAGKKIYDKRQELVTANQRTSPASLPKLRQEKSSQTELLPTNTNKETTSPSP
TKPVLSPPQKSKPSNPPNKQANTALWAYAKVSLLFFLAMMITWIPSTANRIYSICYPGMV
NMSLQYISVFVLPLQGFWNALIYVFTSRDACRVFWGRMREGIAIGGFF
>tr|B6HLF9|B6HLF9_PENCW Pc21g21080 protein OS=Penicillium chrysogenum (strain
ATCC 28089 / DSM 1075 / Wisconsin 54-1255) GN=Pc21g21080 PE=4 SV=1
MALAPSQRQLVAISVTERVCSAISLVGTFVIIASFISSRSFRKPINRLVFYASWGNMMAN
IATMISQSGIQAGSGSPLCQLQAFLIQWFMPADALWAFAMACNVYLTFFHKYGSEQLRQI
EWVYVVCCYGLPFIPSFIYFFIHTHARGRVYGSSILWCWVTSPWDYLRIAVFYGPVWFVI
FLTFTIYLRAGSVIYQRHRELRNLSGIESLGSDTQPDAPLVRSGTHVTNVFASLAPTHRP
VSASDFPTRSFTVSSSSPYSGSVEDGPIDPFSIQHDPEESSAPTQGLSRPQSDPITLRTE
GSLKSARHEGGDSHTQRWKAAEASSAAWAYAKYAILFFIALLVTWVPSTANRVYAFARPN
DFSFGLNYASSFVLPLQGFWNSLIYVSISWPAFRTLWRDLRGKSMGLGNI
>tr|A7EVL0|A7EVL0_SCLS1 Putative uncharacterized protein OS=Sclerotinia
sclerotiorum (strain ATCC 18683 / 1980 / Ss-1) GN=SS1G_09369 PE=4 SV=1
MGQLSEREIEILIIIERITASISSDPWWSLAMATNVYLVFFYRYDAAQLKKLYPYYALIC
YGLPFIPAMVCLFVKTKKRGRIYGNATLWCWIDGSWAPLRIYSYYTPIWLTILAALIIYV
RVGIYVFHTRNQLHGFAHKSDPSLPTDTGGKSPIPLQNTISNTSEATNKEYESEHDQPIF
TGTRTTEIEVTHGSWENGIAINTGPISENPDPSDLNPMAAPTKNPDTNYRVTISALPRIN
TTIGRESRRGTAHSFDRIKWAYAKCAILFSISILVTWVPASVNRVYGLRFPDNPSFILNI
GSALVLPLQGFWNTIIYFTTSLGICRSVWADFRGPSNQHKRSEGFRVMDRPMTGNRRAEM
KETESMVELSTSRSHTTRSVSADCDRI
>tr|A1C4S5|A1C4S5_ASPCL Putative uncharacterized protein OS=Aspergillus clavatus
(strain ATCC 1007 / CBS 513.65 / DSM 816 / NCTC 3887 / NRRL 1) GN=ACLA_001040
PE=4 SV=1
MSLSDRELFAISTTERICSVISLAGASIIVVSFLSSSSFRKPINRLVFYASWGNIMANVG
TLISQSGISSGTGSRLCQFQGFLIQWFLPADALWILAMACNVYLTFFHKYDSDQLRRLEW
KYLVLCYGLPFIPAFVYFFVETESRGKVYGSAILWCWVSLPWDFLRIAIFYGPVWFVIFL
TFAIYLRAGKLIFKKRQQLKEARYSDIFAEANTPVSPAFIRTTEIHITSEIAYSGGESSR
LAAVTASLIPHQYLSPYTPYSVTIEAGGVSGQLNDVPMQGLQKGQQDSYAQRHAMDVNLA
AWAYTKYAMFFFIALLITWVPSTVNRLYALVYPDDFNFGMNYASGFVLPLQGFWNSIIYI
SISWPAFKSSFARFRSRNSACDNPSQQSRTRQGVGVRRFNSHGNDSTRGLTR
>tr|B6Q8F6|B6Q8F6_PENMQ Putative uncharacterized protein OS=Penicillium
marneffei (strain ATCC 18224 / CBS 334.59 / QM 7333) GN=PMAA_068550 PE=4 SV=1
MASPLPLPAGTNVSEASLLTAGQIQALIVTERVNAVASILSIIFVVATYLFLPGFNKPIN
RLIFFASFGNLGSAVAALISENGPLAGESSALCKIQAFLVQMFLGVDCYWTLCMAVNVYL
VFFRGYTIDQLRSLDLAYLLICYGLSFIPAFVFIFINTNARGPIYGPAVIWCWINIEWDF
MRFLFLYAIVWVAIILAIAIYGAAAKLIWDKRELLDGFLNPLNENPFINTVTTEVTITTE
ERPIVENSKYNHETVRTVEESATPGVDNPYSVNIQVNQQTNIIRPFSSALRMRSLTRQIA
KHETNAEAWLYARAAFLFFIALLITWIPSSANRIYASMYPDATNFGLNYAASFVFPLQAF
WNTIVYIITSQSACRDLFRFSSSSSPSISRKSAPSPSPSQVKLTQQLQNHIDRPRRSDSN
EQMEISSSADSVSKVLDEQELQTLERSRWSNESTDRRRLGR
>tr|C5JQ40|C5JQ40_AJEDS G protein coupled receptor family protein OS=Ajellomyces
dermatitidis (strain SLH14081) GN=BDBG_05004 PE=4 SV=1
MLSRYQIHAIETSVRVMSAVSVTSSFFVILSFLWGKLFQTPVNRLMFYATWGNVLANVGT
MIGGAGISHGAGSSLCRCQAFLLQWFLPTNALWILCLAINVYLTASHKYRPSELKRLEWR
YLIMCYIVPLIPAFAFLFVETKASGPVYGDAVGIEIYSKRMKIKKLSVDAVHEISDKHHR
RDTATSVQAVAPLPSIVSTRADNGPGNASTFESQPSSGDVQPLGEGDTSANERTPPKTDL
STRETPERTPETTTESARSNINHGQLPTRKPSTLTLGPTFYATGAAQDESRSNYEQHGTP
VSSGTTDARRNDLGLDELENRSAASSAPTAYAQVRSHDGASLGPTRTSSLSQNRTWRTRL
PILRPLQTADRHTATYLYMKRVSLFFLSLLLTWTPSTINRIHRVSNPDDPVFGLALLSAV
VLSLQGFWNLIVYISTSFDAIKTLCAACRVKFRSYTEV
>tr|B0XX39|B0XX39_ASPFC cAMP receptor (Car4), putative OS=Aspergillus fumigatus
(strain CEA10 / CBS 144.89 / FGSC A1163) GN=AFUB_047630 PE=4 SV=1
MDLTAAQLRTLTTVERVASTLSILGVITIIGTFALSRHFRNPMHRLIFINAFYNLFDFIA
TMIATSGPAAGNHSRLCQFQGFCLQMFPMADVLWTLAMACDVFLVVYYQFDVRALRKLEI
WYIAIITSLVSIPAIVFLFIHTPEKGPMYGGVTLWCSISPEWVVFRVVFYYGPIWFLILI
VLLFYILVGIKVVKLRHQFNISHTDHIALSSNISNNNPAFDQPRNTVAVTVQINIQSQPA
AHDSSSPSEPKPQPSRNDPSSHNVNPGQKRSKHTNVSFRQYILMPMVFFLVLLATWVAPT
INRLSALVDPSHVSYPLLLAVGAMGSLRGFWNGVVFITLGMKGWKREMQLKLIEA
>tr|Q7S0B5|Q7S0B5_NEUCR Predicted protein OS=Neurospora crassa GN=NCU09427 PE=4
SV=1
MVITPEDTESIVVIERVCSALSLLGGLFVITSFSVSDAFRQRAINRMVFFATFGNILTNV
ATLMTTAFTDDINSFGCQFQGFLVQVFMQGDAFWALAMAINVYLTFYHHFDGRALRKMEI
PYFLFCYGVPFISGFTFIFIRQHGERPYGNAILWCWLSKKWEVYRIATFYVPVWLCITVA
TTIYVRAGRDIYKKHRSMSKLGSSSNGGTLVDMFAPAYNYKTTKVTQTTEIISPPSTSNG
YAANRDVIFPHTPIPLADDAKVPASCSVTVTISSDNHHHSSNKRSSHPQTDITTNRPHSG
GITGTITTTTSTIDDDNNNNNNNNNNERTIVHISAGNSSGTAANMQARAQRRLVHEAHNA
VWSYTKCAILFFAVLLITWIPSSGNRVYTMINNGEVSKPLFFASAFVLPLQGFWNAIIYV
VTSWAACKELGAEVAEVFDVVKYRCMGCCVGNSRGNKKRDDDDGIILESTRMSARRGDSN
RRRSGGGGAAGSSSWAATMARAKAQEMEIDTTSMEDLTGNGARMERVSPV
>tr|B6QNA7|B6QNA7_PENMQ cAMP receptor-like protein, putative OS=Penicillium
marneffei (strain ATCC 18224 / CBS 334.59 / QM 7333) GN=PMAA_052050 PE=4 SV=1
MSLSDNQLAAITAAERATSILSVIGTTIVIGTFLSSHSFRKPINRVVFYAAWANILTNVG
TLISRTAIVQKEKGEALCRFQGFIIQWFMPADALWTFAMAFNVYLTFFHKYDATILRHLE
WKYLVLCYGLPFIPSFAYFFIGSSSKGPVYGSATLWCWVSVEWDILRIAVFYGPVWFVIL
LTFAIYARVGIDIAQKRSTLRSFNKEANMMTDDRLNKLFEIHASKVVHVTSEAVNDATAN
GQRQGSNISNSSSNVNVNSSNNNDNSNTTAFPAYSVTVAGGEAFPLPPSTTSTVGSASVK
VSPTTSRRVPRMDISSAAFAYFKYAVLYFIALLVTWVPSTVNRVYSLFYPNDAIFGLEFV
SAFVLPLQGFWNSIIYIAVSWSTVMDLVDRFRAQRQPLSSVDDGTRAINLKQYFTKKSSE
DGGSQMGRRISDDTESTTHFAKDTEGLQGE
>tr|Q2GXL0|Q2GXL0_CHAGB Putative uncharacterized protein OS=Chaetomium globosum
GN=CHGG_07294 PE=4 SV=1
MTTVDPGLSGSEIDVVGVLERATSVFSLLGSMVVITTFTFSRAFHKPINRLVFYATFGNL
MTNVATLMGRSFVNDINQAGCQFQAFLIQMCVSRERITGFKFADGVWTRFMPADAFWMLA
MALNVHLTFYYKFDARQLRRMELPYFLFCYGIPFIVSLTLVFVSSPEKGRMYGNATLWCW
IAPKWDIFRIAIFYGPVWIVILITFSIYIRAGREIYKKHKQLREFSTSHHDPEPLHAVED
LFSSTKTTEVYVTTEVIDKRASIDLAPIRGGERRRSEGSSPQRPHKAAYSVTISSRRPGE
THGDNNAEDQQQQQQPQQQVQTTITTNPQATGTGLTRVTTNTHNNNNTLTSTSTATGSAA
TVSPNTTNPNPLRRRAAFEATNATWSYTKCALLFFTAMLVTWIPSSANRVFGVVHAGQTS
LPLEYMSAFVLPLQGFWNAIIYCVTSWGACRMLGEDVRSWWSRVGMGSGMGRGRSGDGED
AGEVGLHLGRPSRSAFRMVGGSRKTSDSKTYETESMTELAASRPGSSGSPTMMGGATPLP
PPQTAKMGV
>tr|Q2GPI8|Q2GPI8_CHAGB Putative uncharacterized protein OS=Chaetomium globosum
GN=CHGG_10116 PE=4 SV=1
MRGLSPEDAASIIAIERACSALSLVGCLFVLVTFSLSDAFRQRAINRMVFYATFGNMLTN
VATLMTTSFTHNVDSFGCQLQGFLIQVFMQGDAYWALAMAINVYLTFYHKYDARMLRKME
IPYLFCCYGIPFIPGFTFIFVSNQHAGRPYGDAVLWCWLKSEWEVYRIATFYGPIWVAII
AAMIIYIRAGREIYRKRRKMLNFSSTGTGTAIGNDTFSPEFSSVFNYKTTEVTQTTEIIQ
APVATADPSSGHPNQKPSYSVTISADAHAANQLHMRPSLEDAIHHDDAATGTATLTNAPT
QNDSSSSQRSRVLSTTQISIAPTITASATLTTTCHPHNTTTTATGAGTDFRAHRRRNYYE
SHNATWSYTKCAILFFSVLLITWIPSSGNRVYSMLRAGDVSKPLFFASAFVLPLQGFWNA
IIYVVTSWAACCSLWGECVAGVRGVWWGGGGDGFGGGLLWWWRRGSVVEITDVRRRGSGL
RQGGNGGGNGGGGGGGVVGLWVGRKDMRRESESTSMEDLTAEGRVERGSSAV
>tr|B2WA94|B2WA94_PYRTR G protein coupled receptor family protein OS=Pyrenophora
tritici-repentis (strain Pt-1C-BFP) GN=PTRG_07207 PE=4 SV=1
MATPLSYSKDLALVFATRTSSTLSVVGSIFIITTFVFFPYFRKPINRLVFLATFGNILTN
TATLISIAVLPEGASPSSSLCQAQGIVIQWFMVADSFWVFCMSTNVFLVFFYGYDAQQIR
HLEKWYFAFSYGIPALPAILYVILENTGHPVIGSATLWCWVATDVEWMRIAFFYAPAWIV
ITATLTIYVVTGYRIWRRRVELRSISRNSRQAAATIQTPNIVPDNDMLPLSDANNIIVTT
QITQDTNSITSFSSTRMLAEANTVQDTTICISKALPEDIEGQRTVNCGRNERSVYRATIV
AIDTSAESTEGPNTLSTSFPEIKRTTEGNAAAMAYFQVAFLMFLALFVVWLPSSINRMFQ
FVHRDPSFSLNISSAIVLPLQGAWNAVIYISTTRKECKRAWGMTLSRLTGKPLRCQPQRN
ETMTSSQETRDSTAEIALDEILKEGSHLRYSEAYSTDGVEGARCHRNLGSV
>tr|D1ZT18|D1ZT18_SORMK Whole genome shotgun sequence assembly, scaffold_101
OS=Sordaria macrospora (strain ATCC MYA-333 / DSM 997 / K(L3346) / K-hell)
GN=SMAC_07528 PE=4 SV=1
MLTDQDADWPNAHHHAGSHDTFNMIERVCSVFSLLGCFFIIFTFCFSKRFRKPINRLAFF
ATFGNLATNVATLMGRSFVDKATERAARFMPADAFWVLAMAFNVFLIFEHQYDAHKLRSM
EKFYFLGCYGLTFITALVYCFISTPTRGKMYGNATLWCWISPKWDIFRIATFYGPVWVSI
GFTFFIYLRAGRDIYKNHRQIKKFHISSSYSGTVDETMQSRKITEVSVTHEMANRNGIGL
VDLERNNRAQERSGDPAPPRVPPNAYSVTISADTQRPPETPDGENLARTTTITGGLSGSA
NTGQRTKSRQNNSAIWHYTKCALFFFTALLITWIPSSCNRVYSVVHHNQTVKVLELMGAG
VLPLQGFWNAVIYAVTSWKACGKFFGEDVKDWFSGDPESGNKLRRDGSHYHHSTSRVIIG
QVASVGINPFHKMGGRTGLASPETESMEELAACGSRRSSYGMGSDGISKDVR
>tr|A4DA13|A4DA13_ASPFU CAMP receptor-like protein, putative OS=Neosartorya
fumigata (strain ATCC MYA-4609 / Af293 / CBS 101355 / FGSC A1100)
GN=AFUA_5G04135 PE=4 SV=1
MSLSPRELFAISTTERICSAISLAGTSIIIISFLSSRSFRKPINRLVFYASWGNIMANVA
TMISQSGIAYGTSSCLCQFQAFLIQWFMPADALWTLAMACNVYLTFFHKYNSEQLRQLEW
KYVLFCYGLPFIPAFVYFFIETEARGKVYGSAILWCWVSLPWDFLRIAVFYGPVWFVIFL
TFAIYLRAGKVIFEKRRQLEEAECPESSGEIDSPMEPAVSKKTEIHVTSEITHSGSESNR
LSIMSASLIPHRYLSPYSPYSVTIEGGSAAGNDEHVPMRTLRSSQHDPYAQHHAMARDVN
SAAWAYTKYAMLFFIALLVTWVPSTINRLYALIYPRNFNFGMNYTSSFVLPLQGFWNSII
YVSISWPAFKEAFAKIKWRHSLQRGPSQHIITGHGAVGSLHSHGNDSTRALTG
>tr|B0Y319|B0Y319_ASPFC Putative uncharacterized protein OS=Aspergillus
fumigatus (strain CEA10 / CBS 144.89 / FGSC A1163) GN=AFUB_052640 PE=4 SV=1
MSLSPRELFAISTTERICSAISLAGTSIIIISFLSSRSFRKPINRLVFYASWGNIMANVA
TMISQSGIAYGTSSCLCQFQAFLIQWFMPADALWTLAMACNVYLTFFHKYNSEQLRQLEW
KYVLFCYGLPFIPAFVYFFIETEARGKVYGSAILWCWVSLPWDFLRIAVFYGPVWFVIFL
TFAIYLRAGKVIFEKRRQLEEAECPESSGEIDSPMEPAVSKKTEIHVTSEITHSGSESNR
LSIMSASLIPHRYLSPYSPYSVTIEGGSAAGNDEHVPMRTLRSSQHDPYAQHHAMARDVN
SAAWAYTKYAMLFFIALLVTWVPSTINRLYALIYPRNFNFGMNYTSSFVLPLQGFWNSII
YVSISWPAFKEAFAKIKWRHSLQRGPSQHIITGHGAVGSLHSHGNDSTRALTG
>tr|A4R268|A4R268_MAGO7 Putative uncharacterized protein OS=Magnaporthe oryzae
(strain 70-15 / FGSC 8958) GN=MGG_06738 PE=4 SV=1
MSGTPIDAVRLDQLNQYSIIERVCSVLSLLGSVFIIATFCYSNMFHKPINRLVFFASFGN
MMTNVGTLMARSYVGDTDGAGCQFQAFLIQMFLPADTLWTLAMAVNVYLTFYHKFDAVKL
RKMEIPYLFICYGLPFVIALTYVFIQSPERGRMYGDATLWCWISPRWDIWRLTTFYGPIW
LIILVTFFIYIRAGGEIYRKHQQLRNFHSSTRSHHEPEPLPPMDDPLVSSKTTEVSITSE
AVMPAVPGAIDLAPLGRRASDNAQQAPPPIPGPAYSVQISSTGTNTNDRRPSHHPELTIQ
PTRATLTRTTTRIGAIQQRSRANQDATNAAWSYTKCALLFFTAMLVTWLPSSANRVYSVI
HANQVNLTLEYMSAFVLPLQGFWNAVIYIVTSWKACKLVFHDIFLSRMPVTELIDYRSSI
IRRRQQSSNNRQSQAAGAGTGVAGSSHSRKESGSAGRITPQPSDKNYENESMTDLASRPS
LQEPGQERRPHRGV
>tr|C5G8G6|C5G8G6_AJEDR G protein coupled receptor family protein OS=Ajellomyces
dermatitidis (strain ER-3) GN=BDCG_00557 PE=4 SV=1
MLSRYQIHAIETSVRVMSAVSVTSSFFVILSFLWGKLFQTPVNRLMFYATWGNVLANVGT
MIGGAGISHGAGSSLCRCQAFLLQWFLPTNALWILCLAINVYLTASHKYRPSELKRLEWR
YLIMCYIVPLIPAFAFLFVETKASGPVYGDAVIWCWIRPEWQAFRFAFFFGPIWLTIIMT
IAILLYQGIEIYSKRMKIKKLSVDAVHEISDKHHRRDTATSVQAIAPLPSIVATRADNGP
GNASTFESQPSSGDVQPLGEGDTSANERTPPKTDLSTRETPERTPETTPESARSNINHGQ
LPTRKPSTLTLGPTFYATGAAQDESRSNYEQHGTPVSSGTTDARRNDLGLDELENRSAAS
SAPTAYAQVRSHDGASLGPTRTSSLSQNRTWRTRLPILRPLQTADRHTATYLYMKRVSLF
FLSLLLTWTPSTINRIHRVSNPDDPVFGLALLSAVVLSLQGFWNLIVYISTSFDAIKTLC
AACRVKFRSYTEV
>tr|Q4WFW6|Q4WFW6_ASPFU CAMP receptor (Car4), putative OS=Neosartorya fumigata
(strain ATCC MYA-4609 / Af293 / CBS 101355 / FGSC A1100) GN=AFUA_3G00780 PE=4
SV=1
MDLTAAQLRTLTTVERVASTLSILGVITIIGTFAHSRHFRNPMHRLIFINAFYNLFDFIA
TMIATSGPAAGNHSRLCQFQGFCLQMFPMADVLWTLAMACDVFLVVYYQFDVRALRKLEI
WYIAIITSLVSIPAIVFLFIHTPEKGPMYGGATLWCSISPEWVVFRVVFYYGPIWFLILI
VLLFYILVGIKVVKLRHQFNISHTDHIALSSNISNNNPAFDQPRNTVAVTVQIDIQSQPA
AHDSSSPSEPKPHPSRNDPSSHNVNPGQKRSKHTNVSFRQYILMPMVFFLVLLATWVAPT
INRLSALVDPSHVSYPLLLAVGAMGSLRGFWNGVVFITLGMKGWKREMQLKLIEA
>tr|C7ZQL6|C7ZQL6_NECH7 Putative uncharacterized protein (Fragment) OS=Nectria
haematococca (strain 77-13-4 / FGSC 9596 / MPVI) GN=NECHADRAFT_4204 PE=4 SV=1
VLERAFSVPSLIGSLLIIITFCRARGFRKPINRLIFYATFGNIMSNVAAIMADEFLYNPT
EAGCKLQAFIIQMFMPADAYWSLVMALNVYLTIYHKYDAQRLQRVEVIYLFCCYGLPFIP
ALTFIFINDPARGMFYGPARLWCWVTPKWVVVAMATLHCPVWVAIVITFAIYFRAGGEIL
RVRSSLRSLSSRSQDSHQLDDNETAFPKTAEVVVPSAVLPHFHPRAPHSSTLHRPSVSSV
TVSTRARQVETYEQKYVESSKQTCDIREIENATQQGRKGRRLRAASDTDTAVWSYVKCTL
LFFTALLVTWIPTTLNRLIALVNGSNLAGLEILTAIVLPLQGFFNAVIYAYTSREEFKGI
WRDIRTRLPSWE
>tr|B6Q875|B6Q875_PENMQ cAMP receptor (Car4), putative OS=Penicillium marneffei
(strain ATCC 18224 / CBS 334.59 / QM 7333) GN=PMAA_036200 PE=4 SV=1
MPVLETDQSHHAINHLAMRLVGWAGSVIVSLESSISLQPACNQPYTENSEAAYASNALIM
ALTDAQLYTLTLVGRFASMLSILGVITIIVTFASSRHFRNPMHRLIFINAFYNLFDFIAT
MISTSGPGAGNSSALCQFQGFCLQMFPMADVLWTVAMALDVYLVVYRRFEAEALRRLEIY
YITSITCIVAIPAVVFLFIHTPEKGPMYGSVTFWCSISPNWVLFRILFYYGPIWFLILIV
MILYILVGVKVIKLRHQFIASHADHIALSSNVSINNHSFDHSNTSVAVTVEVDIQTQPAL
SSDDQKGPRSFINQPSSPSPVIFNHEHSRQSHVSFRQYILMPMVFFLVLLATWVAPTINR
ISALVNPNHSSYSLMVAVGAMGSLRGFWNGVVFISIGMKSWRRESRFQKWRPGDKVKDMA
RLPR
>tr|A1CCP1|A1CCP1_ASPCL G protein coupled receptor family protein OS=Aspergillus
clavatus (strain ATCC 1007 / CBS 513.65 / DSM 816 / NCTC 3887 / NRRL 1)
GN=ACLA_062630 PE=4 SV=1
MYATTGQLSEHQQGILSTIERACSCLSVVASMIVIATFLSSRQFRKPINRLIFWATWGNL
MSNVATLIAESSVRTGSAALCQFQAFVIQWFLPADSLWALAMAFNVYLVTFKKYDTRRLR
QLEWKYGLFCYGLPFIPAFILLFIKSKKRGKVYGESVIWCWIASPWDFLQVATFYGPVWF
VILSIFAIYIGVGLSMYQHQRAVQKIITPPLDHESHTQLSGDMELGDIAHTSPLPGGSSH
PIEQPMLLLPSPPHASPEAGMAPIRPSPMQRSSGLNQTSTLQPRDGGSYNTSISGAYMRY
ALLFAFALFVTWVPPSANRVYALTRHNEYLFGLTCASSFSLPLQGFWNAMIYITVSWQAV
RALLRDFGRGLRSAFKLNTSRLRDG
>tr|Q0CE84|Q0CE84_ASPTN Putative uncharacterized protein OS=Aspergillus terreus
(strain NIH 2624 / FGSC A1156) GN=ATEG_08000 PE=4 SV=1
MPPTPDQLYAISVTERVCSVVSLLGTGIVVVSFLYSSAFRKPINRLVFYACWGNVMANIA
TVVSQSGIRAGLSSPLCQFQGFLIQWFMPADALWTLAMACNVYLTFFRKYNSDQLRKQEW
KYLLFCYGLPFIPAFVYFFVRSRSRGRVYGSAVLWCWISPSWDYLRLAVFYGPVWFVIFL
TLGIYARTGRVIYRKRRELEQLGTIESNIDIENISIENVDLETPLAQTVSKVTRVHITSE
LSNDCEASGSNRDSSLPTTTPTNIRPPYDPYSITIEGGARIERNGSVGYETARYDEQQWL
AQRRALGPDASQAAWVYTKYAMLFFIALIITWVPSTINRVYALAFPDAFNFPLNYIASFV
LPLQGFWNSIIYVSISWPAFKATFEEWKMGRRQCHAHSWYNAGNPVVSKRPCYASGARQQ
FRSF
>tr|B2AFC8|B2AFC8_PODAN Predicted CDS Pa_5_12580 OS=Podospora anserina PE=4 SV=1
MPEATAIMSTMRGLTEAEANHIIAIEQGCSAISLLGCLFVLVTFSVSDAFRQRAVNRMVF
YATFGNMLTNVATLMTRTYVGDENSFGCQLQGFLIQVFMQGDAYWALAMAINVWLTFYHK
YDQRMLRRMEIAYFVCCYGVPFIPGFTFIFASNQNGRPYGNAVLWCWLRPEWEIYRIALF
YGPVWLSIVVTMFIYLRAGREIYQKRRKMLNFSSSNGTGTVVGSEPFSPVANEFSTAFNF
KTTEVTQTTEIIQPPAPLAAAHSRTKPPGAPAGAQVKDPNFSYSVNISADPSANTRVSLD
DDDLEAAESPTTLTSTMSSTQKAKHARVMSSGGFQSTQISTGNSPNLHARRRNMENNNAT
WSYAKCSILFFSVLLITWIPSSGNRVYSMVHRGEVSKPLFFASAFVLPLQGFWNAIIYMV
TSWAACKSLWAAIMLSLPGCCSGRSRRMSVVEITDGKPHHHTLRRDQGYSGRQSTVGKWV
GSKSLQEESTSMEDLTREGRSHAERTSPV
>tr|D1Z548|D1Z548_SORMK Whole genome shotgun sequence assembly, scaffold_4
OS=Sordaria macrospora (strain ATCC MYA-333 / DSM 997 / K(L3346) / K-hell)
GN=SMAC_01468 PE=4 SV=1
MAEFTGTTPQVQVEQPPEVVEYSQGYMNLTQTQRDTIEHPAWVFLIFIAYGLFKRVRTVP
NTFILFASIANVGASTACFIGYAGIIAGEDSALCHTQAFLLEMFMQSDPWWSLAMAVNVF
LVFFFALNPNAFRDYLWLYCLVCYGLPSIPAIVLLAHSPSNTHYYGNATLWCWIADTWNP
LRIYTYYLPIWTCIFLSGLVYLAVGYQVFHQRNQLRNLTFSNQGKNCSGSDHREHIELGE
KHSYGISAGRNSPCPTVIPMDLSNHPGCYGTVTTQVEVNISDNTDMQSMALTRDASSPTP
SITEVPLAAHPPGHNNNNINSIHPWASNCSSSSSSNSEDHIVPPSAIYSSGSGGSGGGIS
PPYHTTTTHHVHIHHATDITAGSGQPKSSLKKTTYIHSGHGGYGHTYSSYNRTSNTTTTG
QCPSSSSAAHHVHTSSCTYANHRNQQSSRFTNRTRLHSLLSTIRRPFRKFWAKLHRLDPI
KLAYLRTSFVFAISILVTWTPSSINRVHSLLYPKNTSYPLNLASAVVLPLQGVWNAVIFM
ATTWVVLREEVEALWKRSRVGTWWMRRRQSMSLRPGTGSGTSQGGVQNVMGSQRGVRLGS
DGLPSSTTIGGSVHVCVGGGGKGRGSGKGHKAWRNGNGAYGYGVPHAPAMKDDFETRSCG
SSSGKKNKSKKGPMDPNRLGTVRVIRGGSL
>tr|B8MFP3|B8MFP3_TALSN cAMP receptor-like protein, putative OS=Talaromyces
stipitatus (strain ATCC 10500 / CBS 375.48 / QM 6759 / NRRL 1006) GN=TSTA_020910
PE=4 SV=1
MSLSDQQLSAITAAERVTSILSVVGTTIVISTFLSSRAFRKPINRVVFFASWANILTNVG
TFISRTAIAQREHGVALCWFQGFLIQWLMPADALWTLAMAFNVYLTFFHKYDAVKLRRLE
WKYLVLCYGLPFIPPFIYFFIHSSSKGPVYGSATLWCWVSIEWDILRIAVFYGPVWFVIL
LTFAIYTRVGIDISRKRRMLRSFNKEASMMMDERLNNLFEIHASKVVHVTSEVVRDTSHS
NDSNGSNSSSSNYNIDPNGNTNDNSHITAYPSYSVTIGRGDEFPLPPSAPSTVGSTSVKI
AATPSRRTPRIDISSAAFAYCKYAMLYFVALIVTWVPSTINRVYSLFYPDQVVFGLQFVS
ALVLPLQGFWNSIIYIAVSWATVMDLIDRFSARFQRRSSLSSSNDATAGMKMNHSFPRKS
SHLSPGAARNTGGQANRRVSDDAESTTYFAKDVEGRQGI
>tr|Q5ATW8|Q5ATW8_EMENI Putative uncharacterized protein OS=Emericella nidulans
GN=AN8262.2 PE=4 SV=1
MSLSAGQLFAISATERTCSTVSLFATSIIIVSFVSSQSFRKPINRLVFYASFGNIMANVA
TLISQSGIWAGTDSNLCQIQAFLIQWFMPADALWTFAMAFNVYLTFFRKYNSDQLRRLEW
KYVMLCYGLPFIPAFTYFFIRTESRGKVYGSAILWCWVAPSWDFLRIAVFYGPVWFVIFV
TLAIYARIGELVWRRRRQLKEVGGLDTTLDVSIPDDPPFSKVTEIRIEREDAASYRPEAG
PSTEQDPPFSCAQSIPRPYSVNVQAGSSQLELGAIRSEEPFDGPPTREYRSSSTALEVNT
AAWAYTKYAMLFFVALLVTWVPSTINRVYAFIRPDASNFGLNYASSFVLPLQGFWNSLIY
ISISWRCFKPALSDLHNRLLWYTHLGAGHRRPSSGQDSTRRLTN
>tr|B8NQL0|B8NQL0_ASPFN cAMP receptor-like protein, putative OS=Aspergillus
flavus (strain ATCC 200026 / FGSC A1120 / NRRL 3357 / JCM 12722 / SRRC 167)
GN=AFLA_006920 PE=4 SV=1
MSLSEQQLYAISATERVCSAISLTGTAIIVISFLGSSAFRKPINRLVFYASWGNLMTNIA
TVISQSGIHMGLNSPLCQFQAFLIQWFMPADALWTFAMACNVYLTFFYKYNSEQLRRLEW
KYVLFCYGLPFIPSLAYFFIKTKARGKVYGYAVLWCWVSQTWDWLRIAVFYGPVWFFIAL
TLAIYIRTGSVIWERRRQLRQLGNLDSADSYPRYEGEPTSEHYEGFEMRDTQRPLEPTHT
RPTTEIRVTSEITRSQQGSCPTAEELCNPVSPFYNPYSVTIEGGFMSRQSSGLPLKAIKH
SHSESWSRRRAMSDTSTAAWAYTKYAMLFFVALIVTWVPSTVNRAYSLAYPNSHNFALNY
VSSFVLPLQGFWNSIIYMSISWPAFKTVYRDFRRGSLVRDPGYRNREEYEGHVEQTYSSN
DSVRRLTR
>tr|Q7S075|Q7S075_NEUCR Predicted protein OS=Neurospora crassa GN=NCU04626 PE=4
SV=1
MSSTMASDDNIDWAAQSPGIHDTINMIERICSIPSVIGCVFIITTFCLSERFQKPINRLA
FFATFGNLATNVATLMGRDYVSNPTGAGCQMQGFLIQMFMPADAFWVLAMAINVYLIFER
QYDAQKLRAMEKWYFLGCYGLTFVVALAFCFIESPKKGKMYGNATLWCWVSPKWDIFRIA
TFYGPVWVSIGFTFFIYIRAGRDIYRNHKQIKKFNITSSLAGGPVEDTLVSRKVTEVYIT
HEIATGNAIALADLERNNGAQEHSGNSAAQRAPSNAYSVTISADNQKVPEATDGDNLARI
TTTTVTGGVSGSANNTRTKNKHNSAMWHYSKCSLFFFTALLVTWIPSSCNRVYSVVHHNQ
TVKVLEYMGAGVLPLQGFWNALIYAVTSWKACQGFFGEDVKGWFSRDTDSGDSQRREGGG
HHRSSSKTINGQAASGKANPFHKMGGRTAHPCPETESTEELAACGSRRTSYGGGTDSIPS
KDMK
>AMAG_12127T0 | AMAG_12127 | Allomyces macrogynus ATCC 38327 predicted protein
(416 aa)
MTDNTLLAMLSTITRVSASLSLIGSIGIIFDTIRKHRRARSATAVLTSSRIILWWTTADL
VYVPAVFLGRAAIDAGSVDSALCSAQGWMLQFSYTSSALWATMMATSSYLVVSRRWSFAE
VAVKERWFHVVAWGVPLLLATVPMLIATGSNEPFYGAAKYWCWISRKWSAFRLITFYGPI
WACFLYCIVLYYLVGRRVWRVFREIKAMGTIVTTTAGGSMTVPTVASSIAPLHAPALPAH
RAIAEPPRLHARHRFAFKTGLYLVSFFLVYSAATANRVSTFINPDRPVFILEALQCLFLP
LQGFLNAAVYFSTKWLARRQGGLLQGSSDESSEPDVLSANASNVGRAAPHMAAITVRSEA
GPLLAHFAAAGKAVDAGMGATSCVDDDREGSIVIDDDGESDEEDEESQLGMALHR
>AMAG_12128T0 | AMAG_12128 | Allomyces macrogynus ATCC 38327 predicted protein
(427 aa)
MVDDASLTTLSTIARVSASLSVIGSLGIIIDTIRKHRAARSTAHALTSSRVILWWSIADL
VYVPAVLLGRSAIKAGSVDSVLCSAQGWMLQFSYTSSALWAAMMATSSYLVVKRWFHTVA
WGVPLLLATVPLLVGAGDGERFYADATFWCWISTEWSAFRLYIFYGPIWACFLYCLVMYY
LVGRRVWEVFREIKSMGTVTSTIGGSTPLPPMTNSGTHLPPVPPPPAAARRAGPRLHARH
RFALKTGLYLASFFLVYSAATANRISTLINPDSPILVLEALQCLFLPLQGFLNGAIYFST
KWLAHRQGGLLQGSSDETSSTDVSANASATGRSTAGPPYMVSVVVGRMDSGPLLPRPGEG
ASAHTRKVSGAGGAGAWVEDEQEEGSIVVPYDEEDEEADLGLVLPMTATVRAAGVVKSAA
PRPGEP
>AMAG_12149T0 | AMAG_12149 | Allomyces macrogynus ATCC 38327 predicted protein
(418 aa)
MTAFSASEVHAMALAAQISGVVSLLCTLAILGDYLYRRSKGTAATSSSRIILWWTLTDLM
SAPGMIASRAFIPAAGELPSALCQVQGVITPFAYLSSAFWAMLMAATSYLAVCWRWSLRD
IVKMEKTWFHVFAWGVPLVLTIMPIFIATGNAPVTQAPAPLFGDAVYYCWISPAWAPYRM
YFFYIPIMVCFILNVIMFVRAGAEIFRVFNEANTMGKVSSTPRARFHARHRFAFKCAMYL
AVFVLVYGFALANRLTTLIHPDKPIFALALLQGILLPLKGGLNAIVYFSSHIMARAGGVL
YHSGDSTDGSSGQTGASASQSATHSRAELGLSSRTGAGSAVPLHGSVPSSTGYLRNGGSV
PPASPVVARWPESDVKNGPLGGGFDKPPRPTYNGPQSPTTGSGRGTQPGQNAPPTYW
>AMAG_13185 | Allomyces macrogynus ATCC 38327 predicted protein (444 aa)
MGVFNEDEVSALALAARITGTLSFVCTLTILGDHLYRRSRGAPSTSSSRIIFWWTMCDLI
ATPLLVLGRDFVPATHEEIPSPWCQAQGFLMNYSYLASVFWAMFMAATSYLAVCWRWSLH
DIVKAERWFHLVSWIIPMILTLVPMFTATPERNATATGHPAPLWGDAIYYCWISDAWAQY
RVYFFYNPVMVCFFLNVVMYLLVVKEIWRVFHEANSMGKVSASPSARFHARYRFAIKCAM
YLGVFVLVYGFALANRLESMLNPDDPLFALAMLHGILFPLKGTPPTTLRPTCVSSTDADS
PDLIGTLNALVYFSSHIMARAGGVLYHSGDSTDGSSGRTGTGTASASASRSRAEFGLASR
TGTVPVGSVASQTPARPPASPAVVPRWPESDNKSAVAPPQVPPFEKPRPTYGAPGVGGGQ
TQGNGQQGGRGGAGGAPQRPMYF
>AMAG_13186T0 | AMAG_13186 | Allomyces macrogynus ATCC 38327 predicted protein
(425 aa)
MTVFNESEVNSLSLASRVSGTLSLISTLAILGDHLYNRIRGAPATSSSRIILWWTMCDLI
VTPFLVLGRDFVPEPHDALSPSVWCKAQGVVINFAYIASACWAMLMAATSYLAVCWKWSL
RDIVRYERTWFHAFAWGLPLIMTVVPIFTAPITRNSLVTHAPAALWGDAIYYCWISNGWA
PYRMYFFYNAIIGCFILNLIMYVRVGMEIWRVFNEANTMGKVSSTPHTRFHARYRFAIKC
SMYLAVFVLVYGFALANRVETLVNPDNPLFALAMLHGIMFPLKGTLNALVYFSSHLMARV
GGILYHSGDSTDGSSGQKTGTSASASHSASHSRMEFGLSSRTGNVPLTGSIASQTPRPPA
SPAPMRWPESDIKSAGGNYAAPVPTFEKPRPTYGSASPAPPGGDGSGQGGRGGAGGAPQR
PMYF
>AMAG_13197T0 | AMAG_13197 | Allomyces macrogynus ATCC 38327 predicted protein
(435 aa)
MAANASLATLSTIARVSASLSLIGSIGIILDTIRKHRRARSATAVLTSSRLILWWTTADL
VYVPAVLLGRGAIHAGSVDSVLCSAQGWMLQFSYMSSALWAAVMATSSYLVVCRRCSYLE
MAVKERWFHVVAWGVPLLLATVPFFVGAGSGEPFYGDAKYWCWISREWPAFRLYTFYGPI
WACFLYCLIMYYLVGRRVWRVFREIKAMGAIMTTAGGSTTVPTLASSSAPLHAPAPPGRR
AAAPPRLHARHRFALKTGLYLISFFLVYSAATANRVSTFINPDRPVFILEALQCLFLPLQ
GFLNATVYFSTKWLARRQGGLLQGSSDESSEPDVLSANASGVGRAVPYMTTIAVRSDAGP
LLAQFTAAGKTVDAGMGATSCVDDDREGSIMIDDDDDDDKEDEEARSGMALQPMTARHSL
PGHSGGAPGVWPTS
>AMAG_13197T0 | AMAG_13197 | Allomyces macrogynus ATCC 38327 predicted protein
(435 aa)
MAANASLATLSTIARVSASLSLIGSIGIILDTIRKHRRARSATAVLTSSRLILWWTTADL
VYVPAVLLGRGAIHAGSVDSVLCSAQGWMLQFSYMSSALWAAVMATSSYLVVCRRCSYLE
MAVKERWFHVVAWGVPLLLATVPFFVGAGSGEPFYGDAKYWCWISREWPAFRLYTFYGPI
WACFLYCLIMYYLVGRRVWRVFREIKAMGAIMTTAGGSTTVPTLASSSAPLHAPAPPGRR
AAAPPRLHARHRFALKTGLYLISFFLVYSAATANRVSTFINPDRPVFILEALQCLFLPLQ
GFLNATVYFSTKWLARRQGGLLQGSSDESSEPDVLSANASGVGRAVPYMTTIAVRSDAGP
LLAQFTAAGKTVDAGMGATSCVDDDREGSIMIDDDDDDDKEDEEARSGMALQPMTARHSL
PGHSGGAPGVWPTS
>CIMG_00505T0 | CIMG_00505 | Coccidioides immitis RS conserved hypothetical
protein (498 aa)
MDNSACPYPSCDVLSLSQLLSLQAAVRATASVSLLACLLVIASYAFSTLFHTPLNRLIFY
ATWGNLLAHVAELIAWSGPRAGITSSLCKFQAFFIEWFTSADALWNLCIAINVYLVIFRH
YSIPELRKLEWKYFLFCYGFQFIPALVFLFINTESRGRIYGDAITWCWISDQWGILRLSV
YFGPIWFSFVVILSIYIAAGIKIYIIERGIKNFAAYNYPVLDATSPDALDEQLSGNPPPG
DDQSTSINRVEPVSGGQQIIETQPSRLHGSKPANQASPNSQAPTVDFSIGSMSLQTQNRA
TSKHEPVSPNNSVSSRPTIAGGSGDAPQQEPPEESSDNLESLPGAANLTHPTSTGAMADL
ESQLSAQTPGSEETTTRRGFTERKAARAYAKLASLYFLSLLVTWIPPTSNRTYIFAHPAS
PSFALLLASGVAVALQGFWNGVIFFSTSWDAVKSSYKTLKSPHNWSMPALFRRPFIFLHF
LNALIREGKIRPRLSSK
>FGSG_03023T0 | FGSG_03023 | Fusarium graminearum PH-1 hypothetical protein (419
aa)
MVHSSAASAISAIERACSIPSLLGSLFIIATYCSSKLFHKPISRMLFYASFGNMMCNVAT
LISNSFVNHPNSAGCQTQAFLIETFMFADVFWALAMATNVYLTFYHRFDGVKLRKLEPLH
ISLCYGIPFIIAITFLFVKNGDGVRAYGNANLWCWLTVQWDAWQLATYGLIWLIIFIAFS
LYVRVGVTIYKWRSRLHDFSYSNDRTNLSQVPPSSDLSGIAKTTDITITTLDSPPPASGQ
SLRPATRPDPVHSADIYAGPSLPVAPSFEQPNIRTKNPERRKRSPSDEAAMSYAKTALLF
FTAMLITWIPASANRLYILIDGKASVQLGYVSAFVLPLQGFWNALIYYYTSRAACKQVIA
RLRTGSRRLDESDPNGSSFVDGMNGANESSFQLEQVKSAKTKYDVGDTESTTSLTERV
>FGSG_07716T0 | FGSG_07716 | Fusarium graminearum PH-1 hypothetical protein (401
aa)
MASELSPVDVRVIAVIQQVCSVLSIIGCLFIIGTFCLCDAFHKPINRLVFYASFGNMIAS
ICFILADSFVKVPEGTGCQAQAFLIHTFVAADAMWTFAMSVNVYLAFYHRFDAQRLRRME
LPYLLACYGVPFLPAFIFIFIKDENGFGVYGNAVQWCWIAPKWGNLRIATFYGPIWFVII
ITLGIYIRSGGTIYRKRRQLLKAHASGSGSGSGSGSRSGNLSYNDQRTTNYMKTTEVTVI
HEPIDKPEAVLLHILRPKASIRVFKPTIAGNAACPSAEAQPNIPRPPTRSGSDVYKATWA
YTKVAMLFFAVILITWIPSSANRMYSFIHPHQVSKPLQFMSATVLPLQGFWNAVIYAVTS
KDACKAILEERGLRMEKTRLNEPTWDDEQREQQRNRNMVV
>FOXG_08375T0 | FOXG_08375 | Fusarium oxysporum f. sp. lycopersici 4287
hypothetical protein (489 aa)
MEGHPEHHRGPTFSPEHIEILITIERVGAGCSMIAIILVLLTFGLFKKLRTTPNLFLIFA
SIANAGASVASMIGYDGLERGEGSHLCQAQAFIFEWFMQSDPWWSLAMAINVFLVFFCNA
DPRMFRKYAWLYCMICFGGPFIPAVVLISIRNSPEGLIFGDATLWCWIGTDWSLVRLYAY
YIPIWIFSFLSIMIYIAVGYHVFHTRNQIRHMVMDVIGNAEKNDHIPYSSSEHRGSSEAV
AFPPDASEAGEADFCPQNLTPRQDFYGTAVTEVQITREDPRQVIQQEPTLPSPPLAAMPP
RIQSWVLPSSFEHIEPSSSSRAQRFETLCTSDSSRQPPSSVMTKLRAVKSNASMKLRQFD
PVKMAYLRTSFIFGLAVLITWIPSSANRLYSLTHHDRISFPLSVASGCVLPLQGVWNAVI
YFTTSWKTFNEEMRVLRFKWFGGAEECTNGVRLNSRLGSSKGSYRNTFERTRQLRAYSVE
DAEKPVST
>FOXG_10838T0 | FOXG_10838 | Fusarium oxysporum f. sp. lycopersici 4287
hypothetical protein (422 aa)
MVTTSAASAISAIERTCSVPSLLGSLFIITTFCSSKLFHKPISRMLFYASFGNMMSNVAT
LMSKSFIDQPNSAGCQTQAFLIETFMFADVFWALAMATNVYLTFYYRFDGVRLRKIEPLH
IGLCYGIPFIIAVTFIFVRNKDGVRAYGNANLWCWLTVEWDAWQLATYGLIWLIILIAFA
IYVRAGITIYKWRNRLNGFSNSNELNTSSQVVQNSDLPGIAKTTKITITTSDSAPPGFGQ
PFGSATKPEPVHSANIYTGPAPPIANASEQRNIRAQHPDRRRRSPSDEAAMSYAKCALLF
FTAMLITWIPASANRLYVLIDGKASVQLGYLSAFVLPLQGFWNALIYYYTSRAACKQVIA
SLRNGCRRLEESDLNGSSFVDRMNAADGNNEQGFQLDQMRAAKKVHAFGDTESTTSLTAR
V
>MGG_06738T0 | MGG_06738 | Magnaporthe grisea (M. oryzae) 70-15 G-protein
coupled receptor (495 aa)
MSGTPIDAVRLDQLNQYSIIERVCSVLSLLGSVFIIATFCYSNMFHKPINRLVFFASFGN
MMTNVGTLMARSYVGDTDGAGCQFQAFLIQMFLPADTLWTLAMAVNVYLTFYHKFDAVKL
RKMEIPYLFICYGLPFVIALTYVFIQSPERGRMYGDATLWCWISPRWDIWRLTTFYGPIW
LIILVTFFIYIRAGGEIYRKHQQLRNFHSSTRSHHEPEPLPPMDDPLVSSKTTEVSITSE
AVMPAVPGAIDLAPLGRRASDNAQQAPPPIPGPAYSVQISSTGTNTNDRRPSHHPELTIQ
PTRATLTRTTTRIGAIQQRSRANQDATNAAWSYTKCALLFFTAMLVTWLPSSANRVYSVI
HANQVNLTLEYMSAFVLPLQGFWNAVIYIVTSWKACKLVFHDIFLSRMPVTELIDYRSSI
IRRRQQSSNNRQSQAAGAGTGVAGSSHSRKESGSAGRITPQPSDKNYENESMTDLASRPS
LQEPGQERRPHRGV
>MGYG_03756T0 | MGYG_03756 | Microsporum gypseum CBS 118893 hypothetical protein
(421 aa)
MPFTERQLQALHITERVSSTISLAGCLFVVFTFIASRRFRTPVNRLIFFATWGNILGICA
TATSRSGIVAGEDSSLCQWQATFIQWFHVADAFWAFCMACNVYLTLFHRYSTAELRKLEW
KYIIICYVLPFIPAFAFLFIKSEDKGKVYGDATLWCWIRPEWSVLRIGGVYGPIWTIILI
TLGIYIYSARFILASRRDIKRLRNISLTLSGADSTTAGVTEVSSYVERDTSPDHQQYTQQ
NSKHTDQQNKQQQQTYYLESWPEPELRPDHLGDDLEPAYFPPGTPRHTTHGPELQGVHDV
IDIEHAAESSHNLPERRGSAGVHHRMRKASWERQSAAWAYSKFALLFFCSLLVTWVPATI
NRVYSFAQPHKPSNVLTYAASLVLPLAARQGRCLRCCLIICHILIYLFIPTQPPLTLQLV
>SPPG_02539T0 | SPPG_02539 | Spizellomyces punctatus DAOM BR117 predicted
protein (392 aa)
MSTRTRFDGEVELVWNITHISSLVSIFLSLIGEVYLFIHIRRYFIARRRNGRYTSPSRRP
PAVVAFAAAIAISDFLFSVHHGIDHLHSLITGYVADGALCEWLGFGSLLGLDSTAVWSFM
LALYMSCLVLFGIRLDDNERKAWTFMALIGWGVPLVAGIIVLCLGFVDNAGMFCMVNQKV
ASVVLKPGLFLSVFFFIALSYIAIAVKLSMHDRVQSSLSADVDQHIGSDPCRVARQQSKL
QTKIGLHLLRFTVVYVLQFLPVCVIVFTTALGGTPSLTLNVFDKILANGNGWMNAIAYRH
FAMRTQDDNSASSEVPTRDAAGKLSTRNNPTIGATRLSEDLLEPVPPPRVTSYPHDKRLP
TPPSSPEAVQTPRSVLSLPVNVEHADTKPLS
>SPPG_05587T0 | SPPG_05587 | Spizellomyces punctatus DAOM BR117 predicted
protein (350 aa)
MSFNTTNSTLSADPGTDDGHHVAIVVSKIFLTTAVFSIISSAAVVYSYFSKRELQTASLH
FVAVMSVCDIGFATKFFASAISTLQGDDAASYTGTPLCELSGHAGQFFALSTVLWNGVLS
VNLFFLLYQPRAYKPDIWIKRYHIFVWGFCALSAAILWGAKQIGFTEDGTCWIEGKRNSY
RLIFYLPLCISFLVSIVSVAYATYRLNACGSPRVLKAARSAKSGRKRNQLIRIYFITIVF
ITVWSWSIIFRATAFNSDSPPPLWLIYVQAFFLGSQGLFNAVAWGVSLLFARVGRNNNGQ
NSSSKKSKDGQPSAPGGQTQTQMQSVGSPISNQGGHLSSVEIDSDEDII
>SPPG_06335T0 | SPPG_06335 | Spizellomyces punctatus DAOM BR117 predicted
protein (485 aa)
MSTTTPPPVSPPPFASAELQSIQVAVRVASCLSILGSCSILGTYLLASRFKSITNRLVFY
MSVADLVASIMLSLGSFPIEHGSEAFCSAQGFIIQTYIQASMVYFSYISASKVWTLVMSM
SIVFAVCKHRPLRDFMRYEKYFHAAAWGLPLISSIVLQLLREDDKGPVFAPSVFWCWIGG
KYTSYRMIFFYGPLWTVFIINVLGYMTIGWIVWRGNRRLTSSLEVPFNRRGISIPSQRTS
AAIKRYILKTSFYLLAFFINWLIPTVNRIQNMADPTYPIYGLFILHAVSAPLQGFLNSVV
YFWATPRFLRFCRRSGRLNKPRRQDRTPRSVNVLTMATALTGQIYDPAQPDKVNHTEAWV
KSLPVAKTLTQDSESASSTVTMKTDDSSTSKPGSKMKPRDEKVLFKHAPATPPLPSALMN
KYRPRSTERSPSVNHNHVSRRATIALESETADRPSSDWAEIVDALCEGLEGTHEEESIHE
EIKV
>SNOT_00659 | SNOG_00659 | Stagonospora nodorum hypothetical protein (487 aa)
MAGTHHILTPPQLRAIEICTRTIFLYFAFYRKPINRLVFYATWGNILANVATLISTSGIP
TGGQSLNALCEFQGVLIQWFLMADSFWVFCMATNVFLVFWRGYDAIQLRHLEKWYLLLAY
GVPAIPPLVYVVLDHVWKTPIMGPATLWCWVASDYDWMRIALFYGPVWLIVSATMAIYIA
TGIKIVRRGALLRFFVKGSQQKSQDSTIAVEAVTDPFVSGKNIIVTTQIEHDVHHHDLGS
RHALSEVDHASLSSYSSTKNLSKPVPRDEIEIRYSDQNRASLTSRDLRPSPGIRVSPYLH
DEDTSAGYRATVFATNPPSETAALPPGSFSAATHQNSHIKRAAGNAAALAYLKVAFLMFI
ALIVVWVPSSVNRLDQFMHHNKANFPLSLISAIVLPMQGTWNATIYIYTTQAEYWRAYAI
IRSKITGKAAPYRPRREHWQKDTLTSSSATRDTDPEIQLEEGLKQGDDLRHSESLRDGSI
SSAGLR
>TEQG_02952T0 | TEQG_02952 | Trichophyton equinum CBS127.97 G-protein coupled
receptor (444 aa)
MPFSERQLHVLHITERVSSTISFAGCLFVVLTFVSSRRFRTPVNRLIFFATGGNLLGICA
TGTSRFGISAGEDSALCQWQALFIQWFHVADALWAFCMACNVYLTLFHRYSTAELRKLEW
KYMIICYLFPFIPAFTFLFIKSEEKGKVYGDATLWCWIRPEWSVLRIGGVYGPIWTTILI
TLGIYLYSARYILASRRDIQRLRNISLTLSHVESTTAGVTEASSYTEHDISPGLQQHAQQ
GSQHTDQQQQQQQKMQPQQLTYHLENWPEPELRQDHLSDDLEPAYFPPASPRQTSHGPEL
GGTEDEIDIEHAPGNNQSFPGIHGTSSSDKYRIRKASWERQSAAWAYSKFALLFFCSLLV
TWVPASLNRVYAFVEPNKPSNVLTYIASLVLPLQGFWNTLFYASVSSSAISSYASLYRHN
PHLLYQWLHPKRLYNYISRPFKR
>TERG_04101T0 | TERG_04101 | Trichophyton rubrum CBS 118892 hypothetical protein
(444 aa)
MPFTERQLHVLDITERVSSTVSLACCLFVVLTFVASHRFRTPVNRLIFFATWGNLLGICA
TVTSRSGIIAGEDSALCQWQALFIQWFHVADALWAFCMACNVYLTLFHRYSTAELRKLEW
KYMVICYLFPFIPAFAFLFIKSEEKGKVYGDATLWCWIRPEWSVLRIGGVYGPIWTTILI
TLGIYLYSARFILASRKDIQRLRNISLTLSGVESTTAGVTEASSYAEHDISPGLQQHAQQ
GSQHTDRQQQQQKKQPQQHTYHLENWPEPELWQDHLGDGLEPAYFPPASPRQTTHGPELG
GTQGEIDIEYAPGNNQSFPGICGTSGDKYRIRKASWERQSAAWAYSKFALLFFCSLLVTW
VPASLNRVYSFVEPNKPSNVLTYVASLVLPLQGFWNSLVYAAVSSSAISSYVSLYRHNPH
LLYQWLHPKRLYNYISRPFRRQT
>TESG_00193T0 | TESG_00193 | Trichophyton tonsurans hypothetical protein (444
aa)
MPFSERQLHVLHITERVSSTISFAGCLFVVLTFVSSRRFRTPVNRLIFFATGGNLLGICA
TGTSRFGISAGEDSALCQWQALFIQWFHVADALWAFCMACNVYLTLFHRYSTAELRKLEW
KYMIICYLFPFIPAFTFLFIKSEEKGKVYGDATLWCWIRPEWSVLRIGGVYGPVWTTILI
TLGIYLYSARYILASRRDIQRLRNISLTLSHVESTTAGVTEASSYTEHDISPGLQQHAQQ
GSQHTDQQQQQQQKMQPQQLTYHLENWPEPELRQDHLSDDLEPAYFPPASPRQTSHGPEL
GGTEDEIDIEHAPGNNQSFPGIHGTSSSDKYRIRKASWERQSAAWAYSKFALLFFCSLLV
TWVPASLNRVYAFVEPNKPSNVLTYIASLVLPLQGFWNTLFYASVSSSAISSYASLYRHN
PHLLYQWLHPKRLYNYISRPFKR
>tr|Q4P8Z0|Q4P8Z0_USTMA Putative uncharacterized protein OS=Ustilago maydis
(strain 521 / FGSC 9021) GN=UM03423.1 PE=4 SV=1
MSARTVYDSHLSWSILLQDPSVRVSKETNQTDAFQRESVGSVGNNIDMAICCLSFVGAMA
IILPYMLNRKSRKLRHILILGLATSDLVTSIAIIITTALLVSNVNLVRHNAPCTFLGYIL
VSSIFSQHLWNLSIAIVTYVILVFPLSSFTLTVERRVRWLWPIFWLISFIVNAIPFGFGG
FGFRGGYCAITTGFYFSSIFQFVPRAIVFVVILCLYTHLFFFLRRTNLFSKAHTSNSLSQ
KNPHSLHRSQHASHTNQLNTANPSCNTQQPHHHPFTNEASLTANAHTLLPASAASAASAA
SAASATSSAAAHSRKTSSGSRIMPPVLNKNDSNLHLAIRRRSSSLGDVDNSLELATLESA
SRRKGSASDAPASTTDPALSRLLPYSIHPNPTAPAQQLSTSSPPVTYALLDPNYSMAPRR
PAPSDLDIESANAPHHGDTLSLGAPSPSDSSYAGTGRASTMSTRGSAVPLNASFAAAVAT
TAPTRRSGESLKATKRRMTAEASSSVDLDPSSTPRFGDTLVQRRASAGDSRYVSATADSD
TDDSEGMEDLHPGHMRPRKDAPDFDMMSPPVEHLKHRTALTSMRSYARMADILAMGEDEM
ARARQGGVAGERRSSAVQILPGEVVVEMPSKEAFEEQLGNDWQWGMNVTAGPHTTRDHAS
WRLLRNARHAGQKDEAGLGTETSSTSSADENGVDTIGSTLNRQASLLLLLYPGAYCLLFS
ISIARLSVDLADPGASVRNAHDWLHSLSRWLIFAQVCRATVPTENEAQEAQGDGRRRPG
>tr|Q23WQ7|Q23WQ7_TETTH Putative uncharacterized protein OS=Tetrahymena
thermophila SB210 GN=TTHERM_00922880 PE=4 SV=2
MSILPQVGLAVSGMLSIISTACLILIYTFKKSSRTYAFKLVLPLFIFDLIWSLNIVIPVF
YNLADPDAIINMPLCRIQATIKLFTMLGSFFTTVTISWSLYSFIIHRKPIKSKNPHLYFS
KYTVVLPLFFSIVPLALDRYNRLQPIENVMCFLSLSEEDGSTDYLGILLRVFLYYTPFVI
VLIFDMFSVIRIYSFFHKNKIETSDKRDIRNLMLYPIVLFLSWIWIIIERVTEVIKNEDV
EWLNNIDLSFATLNGCLNALVYGYISLDPFQHLRRKDKSDESSLDSSQLVSEERDTTKCH
YNKNNENNHDGYEYKCNTKQSEDFSLTFHVNPQEESD
>tr|Q22W70|Q22W70_TETTH Putative uncharacterized protein OS=Tetrahymena
thermophila SB210 GN=TTHERM_00160620 PE=4 SV=1
MDQSFGNQTHGYEENLLIIEITTNSLSLIGSTFIVLMYLCNKDLHTFAFKLVFLLSISDI
ILGFGRMFNFQSIITQDFTPENGVTCQVQSFLVTFGGLSTIVTTMAISWSLCQSVIYGIN
NLNDYSKYYYIAIFLFPLIISIVPLATGDYGVSGISCWIYGHDDKPYGIRTMLWRLFLFY
IPLWLSVIYNSINYFRIRKFVYSLFVDNTEASKQHKQIIRKLTLYPLIMVICYLFATINR
VYQFFEENEVEAIAYLHICLAGLQGFFNSLVYGFNKQIKSKICKSCITQKKKSKEQEEKD
VVEYSSKSSIDENRQNGSRQVTSSIESSITAEDEFGSSVQKEMRQNLGNDLYQYDSHPTS
KIYDKGINRIARLSDLSSVHSSSSNKNPSANSREINLT
>tr|Q22X36|Q22X36_TETTH 7 transmembrane receptor secretin family protein
OS=Tetrahymena thermophila SB210 GN=TTHERM_00633170 PE=4 SV=1
MTIVSNHNQVNIIQIIAIVVSSFSLLGAIFIIGIFLSFKKLRVFPFIYVFWLSVSDLISS
IGYLLVTDSIGDTPEQLQEANFTCKTQALMINFGQLASICWTAVIAWTLYNSTVKVVTNL
QQKTETKMVAIAFGFPLIMSLIPLILNEYGPQGGWCWIKSEGSNKVLTFILVGIEFYIPL
WIAFVFNGITIYRVIKYVKSITQDKNQLKLINRLTLYPLILLVCWSAGTVERVFDFIGIS
SEILSYLHIFFGGLQGFFNACVYGLNSNVRKVIRENLCSSLPCFASAYIYEEQNLNEAED
HQQDSKKTASISSGEGQVEMEQLNQ
>tr|Q23WV8|Q23WV8_TETTH Oxidoreductase, zinc-binding dehydrogenase family
protein OS=Tetrahymena thermophila SB210 GN=TTHERM_00775980 PE=4 SV=1
MAEIPKTFRAWSLLENGIEHLQLIEREIPQNLGEHDILVRVRGAGLNPIDFKQCIWGSGP
FDQQFPRSLGEDFSGIVVKIGGKVDPNHFRMNETVVFSFGGFKDETGSFGEYKVVDSRHV
NLVSHKIVQSRGEHIFTDLAALPAAGFTALACVQNKLKLPIHKDPQSISNRYTRNIFVTA
GAGGVGSFILQLLRLWRENNFDEHEKKNIRIITSCSKNNFEYVMKLGATHSIDYNVEDMC
ARLKEILEGDQLDVWIDLVGKESAQRGSDCLGFRGELVVVFESDYSPKLYPFSQTVHNVA
LGQYQFLGAPKHMKDYRLYGELLLELYYKKQIEIEKREIKLEEVQQALIEISEGHTRGKI
LKSQDIIKNQQERFRQSLTKLLIYFSKNQFSSLYNQQSSIFKVILIKSNQVVKQMLEEEY
YTSVAVVIIIMSCLSILGGLIVVLTYVMLKQLRNFALKMVVYLCLSDILSNVAMLLIPPN
ILHSKIGEYEHSPICTAQSLLQSWGDLSSIIWSGLISVVIFLTVVKRVQVDTLRKKEYIF
LIIGFLLPLLVSSIPFINDTYGEDTYYCWVKSSAKNSLVFKILINYAPLWLTFLVITILN
CFTTQTIKNMENVPVIQQKSMKKMLLYPYILIITSFWASVVAIMEFSNQEIPEFIQILHH
LFARSLGILNACIYGLTPVVRSKLRNSLSVSSLVKSEKKNNIIQKNFKDEQIHSEGDDNN
SYQGHDDQINDNFSDSSDDIYNFKNDVAINNGSFNESNFLKTENKKEKLHEILL
>tr|Q24HN4|Q24HN4_TETTH Putative uncharacterized protein OS=Tetrahymena
thermophila SB210 GN=TTHERM_01055530 PE=4 SV=1
MGQTDVFEWIIFGESVISLILSILVIFAYFKFKKIKSFPFKLIMLLCVADSFNSLAYFFV
LFHVEDNYNLCQVQGFFIQYSNVSSFVVTSVIALNVLLTIVYNRQNPEKYTKYYLFVSFV
IPLIIAVIPAIAGKYKNEAPFYCWLDQKDYSYYVVFAFVFFYGVLWVSVLFFIFCLIRVY
RYIKFVGLERPAAQFYKKLLNFPVIMMICWLPSTINRIIDWFNEDYSTHQWTYFMHICFD
ILASILNVCIYGFNEQVRREFRRYFFSRQGVEDYTDLDEQDNRKKLLEHPKLQKLNIDSS
RLRKDNELGSPSDIAFFMNEDDDQLGYNRINRANQQSDQYQEINFSAADES
>tr|Q22KB1|Q22KB1_TETTH Putative uncharacterized protein OS=Tetrahymena
thermophila SB210 GN=TTHERM_00313700 PE=4 SV=1
MSDEQIQETTSQYILQVSISGISILCCLIITIGFIAFKNLRKSALKLVLFLCISEMIFSI
SMIMRPPNQQNNQLCAAQIFFGNLGHLLSLFWTCMISYSLHRSIRYGYEYVKCIMNKIIL
TSLFVPTSLAGLILTRQYFFTENNFCNVLQEGIEGSALNSDDTSFYIQKLIMLLEFQIPI
YISFAFNLRQIISVAKIAKENQVHNVAIKLRRIYVYPFIIPICQIFALIYQVYVLSGGNP
DNQTLITLNIIFSCSQGAVNSIVYGFNQKLRWSFKNAYNNRMSAASTSLNESLVNNGYSS
SQTESPERKKSGFNNIVKAYQTASEDEEEDRIQNSSFKKLNMSKSNAQNINSKSSYLNST
KCGSNNNLNTIPEQPHESPYERRSSKFQSFKHNSSDFIESDSFNEGGEVSDDLLDEYISN
HSTPSRQFQLTIADF
>gi|145522770|ref|XP_001447229.1| hypothetical protein [Paramecium tetraurelia
strain d4-2]
MIILFYVCISLSIGGSTLMLTHLFFFDNLKVFAQRIVACLSIADFFYAFGLLLYVEPTFDGYNVTRCTIQ
GALTQFATICAFVWSTSIAYFLYVSITRGQKDLIFFERYEKFIIAAGFALPFLIATIPLFFQSYSPTPSK
VPATCSISSNDENKTIEKNRSLSLYLNLTLFYLPLLSSVLISVYFLLRTYFKTKRIKSQYELLNKQINIQ
LMFARNLILYPLVLFICWLPSQIVFLIFVFKNSWIEQIQQDYFIRQTGPYYYIRLLQYGASFLQGFFNSL
VYWFNTQQMRKKLNSLERIHIDYQKTKTFFSNNNDLSENRSSQLSNSFENLQDI
>gi|145543538|ref|XP_001457455.1| hypothetical protein [Paramecium tetraurelia
strain d4-2]
MTQDDYTNHVEEVLIRIILITNTLSAVGATLMILTYFKFKELQTFAFRIVLYLNISDVILALSNMLLVTE
DFNNENPILCLIQAYLINASQLSSIIWTAIIAFILYQSCIKNQNEQALNVCGYLLVGFCIPFSISIYPFF
THDYGFAGISCWIKEDITNPVRSTIIRYINFYIPLIVIILYNSSVYVYIICKLYGISQQQTKFIYKMVSY
PLILIICWIFTAFNRTYEEIAQQQYIWLLYLSKALSGLMGFFNYLGYGFTPQVRDSCSLYCCQKNTKTFS
VELEMKHEQSNENNQNTEEVDSRNSVNSQRDSVQGELSFIAELY
>jgi|Lotgi1|158835|fgenesh2_pg.C_sca_18000185
MAITDQLRYKKNSCSETKDIVIQARQVIAVFSLVGCLFVIFVIWLFKKYIVFAQRLILYLCIGACMDSIAYIMGDMRPDS
PLCNFEGWFLQYFDGTVLLWVLVITINLYFNVVKERVTEKFEWVYHAVCWIVPLLISFLPFIGDHYGPAGAWCWIIENWR
WRLGVWYGPLFIIIIFLFVVYTYIFIVLKRKASTWEGMYNPDIERNQRLLKEDIKPLKFYPFVYLLVSIFPLINRIQNAI
SPHNHVFALVLLASIFAPLHGALIAVVFGMDIETIKRLTPRQIMVAVMAHRAPKTQLQAYPVEVNITDQNIDESQTTEES
AAIPIPK*
>jgi|Brafl1|117719|estExt_fgenesh2_pg.C_70059
MATSPGTVVSSPLSSASFSPKPDTPCPMFDGDQYKCDVIVGIRKTVASLSLIGCLFMIGVIWLFRKYRSF
VQRLILYLSIAALLDDIAYLMGDLHPDGTLCNFQAFLLTFFEWSVLLWVCCITFNLTLNIIWMTRTDKYE
IVYHVLSWGVPLILACLPFIGHHYGPAGAWCWIPNQYTHWRFAIWYGPLFCLLGLMVVVYTCITVTLNRK
VKRWEGTYDPDVERNKEMLKEDIKPLRAYPFIYLALSIFPLVHRIQNAISPDTMVFALVVLHALTSPLQG
MVNAIVYGLDRETIVRLTPTSIKLAIQSHLNQPTLISEYPSAPVHSQDASADLSPVVDPESDPQDQEES*
