# Supplementary material for: The Origin of GPCRs: Identification of Mammalian like Rhodopsin, Adhesion, Glutamate and Frizzled GPCRs in Fungi
Source: PLoS One. 2012 Jan 4;7(1):e29817. doi: 10.1371/journal.pone.0029817 (PMC3251606; doi:10.1371/journal.pone.0029817)
Supplement: Table S1 — Accession numbers of novel sequences identified in this study. (XLS) [file pone.0029817.s002.xls]

## Sheet: Sheet1
Table S1
Accession numbers of novel sequences identified in this study.
Family	Species	Accession number
Rhodopsin (7TM1)	Allomyces macrogynus	AMAG_00698	*
		AMAG_02198	*
		AMAG_11340	*
	Spizellomyces punctatus	SPPG_00617	*
		SPPG_03814	*
		SPPG_08085	*
		SPPG_07634	*
		SPPG_02244	*
		SPPG_07927	*
		SPPG_01340	*
		SPPG_02538	*
	Batrachochytrium dendrobatidis	BDEG_04847	*
Adhesion(7TM2)	Salpingoeca rosetta	EGD83019.1	#
		EGD79409.1	#
		EGD79301.1	#
		EGD78309.1	#
		EGD77908.1	#
		EGD75306.1	#
		EGD74676.1	#
		EGD77907.1	#
	Capsaspora owczarzaki	EFW47389.1	#
		EFW45600.1	#
		EFW45445.1	#
		EFW45407.1	#
		EFW40287.1	#
		EFW39861.1	#
		EFW39476.1	#
	Neurospora crassa	Q7SFU4_NEUCR	$
	Coccidioides posadasii	C5P1A2_COCP7	$
	Podospora anserina	B2AB07_PODAN	$
		B2AA51_PODAN	$
	Verticillium albo-atrum	C9SX74_VERA1	$
		C9SA53_VERA1	$
	Neosartorya fischeri	A1CZQ4_NEOFI	$
	Uncinocarpus reesii	C4JJQ8_UNCRE	$
	Penicillium marneffei	B6QNC8_PENMQ	$
	Phaeosphaeria nodorum	Q0UV49_PHANO	$
	Magnaporthe oryzae	A4REX6_MAGO7	$
	Nectria haematococca	C7Z1N4_NECH7	$
		C7YH77_NECH7	$
		C7Z6L9_NECH7	$
	Botryotinia fuckeliana	A6RPI6_BOTFB	$
	Aspergillus flavus	B8MWP2_ASPFN	$
	Sordaria macrospora	D1ZHA4_SORMK	$
	Paracoccidioides brasiliensis	C1GK94_PARBD	$
	Chaetomium globosum	Q2HD40_CHAGB	$
	Coccidioides immitis	CIMG_04675	*
	Fusarium graminearum	FGSG_01861	*
	Fusarium oxysporum	FOXG_00532	*
		FOXG_04274	*
	Fusarium verticillioides	FVEG_07395	*
	Microsporum gypseum	MGG_00532	*
		MGG_11962	*
	Stagonospora nodorum	SNOG_04365	*
	Verticillium dahliae	VDAG_02846	*
		VDAG_03157	*
		VDAG_04611	*
	Allomyces macrogynus	AMAG_09540	*
		AMAG_13158	*
	Paramecium tetraurelia	XP_001450983	#
Glutamate (7TM3)	Geodia cydonium	CAA76688.1	#
	Salpingoeca rosetta	EGD72171.1	#
	Capsaspora owczarzaki	EFW47478.1	#
		EFW47403.1	#
		EFW47134.1	#
		EFW46435.1	#
		EFW46269.1	#
		EFW44882.1	#
		EFW44378.1	#
		EFW44129.1	#
		EFW43458.1	#
		EFW43443.1	#
		EFW43346.1	#
		EFW43112.1	#
		EFW43110.1	#
		EFW42712.1	#
		EFW42166.1	#
		EFW41303.1	#
		EFW41217.1	#
		EFW40850.1	#
		EFW40207.1	#
		EFW39688.1	#
	Allomyces macrogynus	AMAG_00123	*
		AMAG_00676	*
		AMAG_01108	*
		AMAG_01750	*
		AMAG_01751	*
		AMAG_02508	*
		AMAG_02720	*
		AMAG_03312	*
		AMAG_03799	*
		AMAG_03918	*
		AMAG_03925	*
		AMAG_03936	*
		AMAG_04245	*
		AMAG_04246	*
		AMAG_04252	*
		AMAG_04609	*
		AMAG_05290	*
		AMAG_05910	*
		AMAG_05911	*
		AMAG_05913	*
		AMAG_05934	*
		AMAG_06302	*
		AMAG_06953	*
		AMAG_07948	*
		AMAG_08460	*
		AMAG_08491	*
		AMAG_08984	*
		AMAG_09077	*
		AMAG_09452	*
		AMAG_09476	*
		AMAG_09478	*
		AMAG_09479	*
		AMAG_09480	*
		AMAG_09481	*
		AMAG_09906	*
		AMAG_11120	*
		AMAG_11145	*
		AMAG_11146	*
		AMAG_11147	*
		AMAG_11158	*
		AMAG_11484	*
		AMAG_11885	*
		AMAG_11968	*
		AMAG_12016	*
		AMAG_12053	*
		AMAG_12378	*
		AMAG_12430	*
		AMAG_13059	*
		AMAG_13060	*
		AMAG_13493	*
		AMAG_13746	*
		AMAG_14266	*
		AMAG_14282	*
		AMAG_14283	*
		AMAG_14284	*
		AMAG_14322	*
		AMAG_14323	*
		AMAG_14324	*
		AMAG_14326	*
		AMAG_14408	*
		AMAG_14463	*
		AMAG_15832	*
		AMAG_15833	*
		AMAG_15836	*
		AMAG_15863	*
		AMAG_16088	*
		AMAG_16433	*
		AMAG_16463	*
		AMAG_16465	*
		AMAG_16468	*
		AMAG_16969	*
		AMAG_17044	*
		AMAG_17148	*
		AMAG_17154	*
		AMAG_17443	*
		AMAG_17562	*
		AMAG_15865	*
		AMAG_15882	*
	Batrachochytrium dendrobatidis	BDEG_00716	*
		BDEG_02435	*
		BDEG_07566	*
	Spizellomyces punctatus	SPPG_00031	*
		SPPG_00233	*
		SPPG_01867	*
		SPPG_02232	*
		SPPG_03057	*
		SPPG_04236	*
		SPPG_04432	*
		SPPG_04736	*
		SPPG_05818	*
		SPPG_06284	*
		SPPG_06409	*
		SPPG_06488	*
		SPPG_07119	*
		SPPG_07649	*
	Rhizopus oryzae	RO3G_02412	*
Frizzled	Spizellomyces punctatus	SPPG_01720	*
		SPPG_06172	*
	Amphimedon queenslandica	ADO16580.1	#
		ADO16570.1	#
		ADO16569.1	#
	Suberites domuncula	CAD97575.1	#
cAMP	Penicillium chrysogenum	B6HSY3_PENCW	$
		B6HLF9_PENCW	$
	Fusarium graminearum	FGSG_05239	*
	Fusarium oxysporum	FOXG_08466	*
	Fusarium verticillioides	FVEG_06210	*
	Colletotrichum graminicola	E3Q4U9_COLGM	$
	Neosartorya fischeri	A1DJA3_NEOFI	$
	Sclerotinia sclerotiorum	A7F3B0_SCLS1	$
		A7EVL0_SCLS1	$
	Aspergillus clavatus	A1C4S5_ASPCL	$
		A1CCP1_ASPCL	$
	Penicillium marneffei	B6Q8F6_PENMQ	$
		B6QNA7_PENMQ	$
		B6Q875_PENMQ	$
	Ajellomyces dermatitidis	C5JQ40_AJEDS	$
		C5G8G6_AJEDR	$
	Aspergillus fumigatus	B0XX39_ASPFC	$
		B0Y319_ASPFC	$
	Neurospora crassa	Q7S0B5_NEUCR	$
		Q7S075_NEUCR	$
	Chaetomium globosum	Q2GXL0_CHAGB	$
		Q2GPI8_CHAGB	$
	Pyrenophora tritici-repentis	B2WA94_PYRTR	$
	Sordaria macrospora	D1ZT18_SORMK	$
	Neosartorya fumigata	A4DA13_ASPFU	$
		Q4WFW6_ASPFU	$
	Magnaporthe oryzae	A4R268_MAGO7	$
	Nectria haematococca	C7ZQL6_NECH7	$
	Aspergillus terreus	Q0CE84_ASPTN	$
	Podospora anserina	B2AFC8_PODAN	$
	Sordaria macrospora	D1Z548_SORMK	$
	Talaromyces stipitatus	B8MFP3_TALSN	$
	Emericella nidulans	Q5ATW8_EMENI	$
	Aspergillus flavus	B8NQL0_ASPFN	$
	Coccidioides immitis	CIMG_00505	*
	Fusarium graminearum	FGSG_03023	*
		FGSG_07716	*
	Fusarium oxysporum	FOXG_08375	*
		FOXG_10838	*
	Magnaporthe grisea	MGG_06738	*
	Microsporum gypseum	MGYG_03756	*
	Stagonospora nodorum	SNOG_00659	*
	Trichophyton equinum	TEQG_02952	*
	Trichophyton rubrum	TERG_04101	*
	Trichophyton tonsurans	TESG_00193	*
	Allomyces macrogynus	AMAG_12127	*
		AMAG_12128	*
		AMAG_12149	*
		AMAG_13185	*
		AMAG_13186	*
		AMAG_13197	*
		AMAG_13197	*
	Spizellomyces punctatus	SPPG_02539	*
		SPPG_05587	*
		SPPG_06335	*
	Batrachochytrium dendrobatidis	BDEG_02994	*
	Ustilago maydis	Q4P8Z0_USTMA	$
	Tetrahymena thermophila	Q23WQ7_TETTS	$
		Q22W70_TETTS	$
		Q22X36_TETTS	$
		Q23WV8_TETTS	$
		Q24HN4_TETTS	$
		Q22KB1_TETTS	$
	Paramecium tetraurelia	XP_001447229.1	#
		XP_001457455.1	#
	Branchiostoma floridae	117719	£
	Lottia gigantea	158835	£
	Metazoa
	Ascomycota
	Basidiomycota
	Blastocladiomycota
	Zygomycota
	Chytridiomyota
	Porifera
	Choanoflagellata
	Filasteria
	Alveolata
*	Broad Institute
$	UniProt
#	NCBI
£	JGI
Note: FASTA sequences are avilable in Dataset S1
