# Supplementary material for: The Origin of GPCRs: Identification of Mammalian like Rhodopsin, Adhesion, Glutamate and Frizzled GPCRs in Fungi
Source: PLoS One. 2012 Jan 4;7(1):e29817. doi: 10.1371/journal.pone.0029817 (PMC3251606; doi:10.1371/journal.pone.0029817)
Supplement: Table S3 — Accession numbers of all Fungi specific GPCRs identified in this study. (XLS) [file pone.0029817.s004.xls]

## Sheet: Fungi Specific GPCRs
Table S3 Accession numbers of all Fungi specific GPCRs identified in this study
Ste2		Ste3		GIT3/GIT3C			Nutrient receptors
Ascomycota	Basidiomycota	Ascomycota	Basidiomycota	Ascomycota	Basidiomycota	Blastocladiomycota	Ascomycota	Basidiomycota	Blastocladiomycota	Chytridiomycota	Mucormycotina
MAM2_SCHPO	B8P4W1_POSPM	Q4WUB6_ASPFU	Q5KLS3_CRYNE	GIT3_SCHPO	E3L5B7_PUCGT	AMAG_08772T0	A4RMK6_MAGO7	F8NZ02_SERL9	AMAG_02435	F4NWX3_BATDJ	RO3G_03874
STE2_YEAST		Q6FJ93_CANGA	Q5KHP2_CRYNE	GPR1_YEAST	A8N7N1_COPC7	AMAG_10189T0	Q59YG2_CANAL	F8PE49_SERL9	AMAG_04590	F4NRZ7_BATDJ	RO3G_10064
Q8NIR1_NEUCR		A6R017_AJECN	A8N6M4_COPC7	B2WBT5_PYRTR	D8QBA1_SCHCM		B9WEH0_CANDC	A8NR64_COPC7			RO3G_13115
Q2U819_ASPOR		C0SCS8_PARBP	E3JQA8_PUCGT	C7ZEZ9_NECH7	B0D1R0_LACBS		YO092_YEAST	E3JSR8_PUCGT			RO3G_13187
Q5BAB0_EMENI		B8MQ08_TALSN	B0DXE0_LACBS	A6R0T9_AJECN	D8PP85_SCHCM		F0XAF9_GROCL	G0V7H9_NAUCC
A6QUU6_AJECN		B6K0F1_SCHJY	D8QD13_SCHCM	B6HN95_PENCW	B8P2K7_POSPM		C5M9W0_CANTT	E6QZJ2_CRYGW
Q6BYC0_DEBHA		Q6C204_YARLI	B8P695_POSPM	C9S604_VERA1	E3KRR1_PUCGT		E3Q2Q8_COLGM	E6R3K2_CRYGW
Q752Q1_ASHGO		E3QCN3_COLGM	B0DZJ5_LACBS	A4QS32_MAGO7	D8PMN4_SCHCM		A5DZI3_LODEL	D8PT73_SCHCM
A7TJQ6_VANPO		Q6BT29_DEBHA	B8P6F9_POSPM	C8Z4N3_YEAS8	B0D170_LACBS		A3LPV6_PICST	E6ZX05_SPORE
B8M557_TALSN		C0NDW8_AJECG	D6RQ18_COPC7	Q4WGE9_ASPFU	E3KA75_PUCGT		Q2H971_CHAGB	Q4P1K7_USTMA
Q2GU85_CHAGB		C7GJ32_YEAS2	B8P6G0_POSPM	C5FS44_ARTOC	B0CWQ4_LACBS		B2AVZ9_PODAN	F4RY80_MELLP
Q6C2Z3_YARLI		C8ZBZ7_YEAS8	A8NKA5_COPC7	E3QSR1_COLGM	D6RLJ4_COPC7		A7EQV6_SCLS1	Q5KM13_CRYNJ
B6H2Y5_PENCW		C5K0X4_AJEDS	E2LAD9_MONPE	E3S577_PYRTT			B8M9Q4_TALSN	B0CSM4_LACBS
C5DBK0_LACTC		A1CAR6_ASPCL	D8QF30_SCHCM	Q6BW25_DEBHA			B6QFU9_PENMQ	A8NF49_COPC7
A1D5Z2_NEOFI		C4YE89_CANAW	A8PVV4_MALGO	B0YCI9_ASPFC			Q0CE81_ASPTN	F4RNG6_MELLP
A7EY95_SCLS1		A1DF42_NEOFI	B8P6G8_POSPM	C6HS39_AJECH			A1C4S8_ASPCL	E3KDG2_PUCGT
C1H517_PARBA		Q0UGQ4_PHANO	D8QF53_SCHCM	C7ZJP7_NECH7			B9WCQ2_CANDC	B0CVS3_LACBS
Q0UCT8_PHANO		Q2H696_CHAGB	B8P6G2_POSPM	C7ZMY1_NECH7			C5DEK2_LACTC	Q4PEB7_USTMA
Q6FLY8_CANGA		A7EQ64_SCLS1	E3LAT9_PUCGT	A4RFT2_MAGO7			F8MMX8_NEUT8	A8QCH7_MALGO
C5DX97_ZYGRC		B2AX22_PODAN	B0DF16_LACBS	C7GW48_YEAS2			Q6FL26_CANGA	SPPG_06479
A3LXU7_PICST		A7TGS0_VANPO	B8P6G1_POSPM	A5DD35_PICGU			C5FHV8_ARTOC
A2QU32_ASPNC		B2VUT7_PYRTR	E3JRX4_PUCGT	C4YR15_CANAW			Q6BWF9_DEBHA
C0SDN9_PARBP		B6HQ00_PENCW	D8QF26_SCHCM	C1H606_PARBA			C4XX70_CLAL4
C6HLQ1_AJECH		C4JN22_UNCRE	B8P6G3_POSPM	C1G7N3_PARBD			E4USA0_ARTGP
B6Q4A9_PENMQ		E3S819_PYRTT	A8NKD5_COPC7	B9WH49_CANDC			RTC2_YEAST
C8Z7Q7_YEAS8		C4R5S9_PICPG	A8NKB5_COPC7	A1DJP4_NEOFI			A7TP00_VANPO
C5PF60_COCP7		C5E181_ZYGRC	B8P7B2_POSPM	B2WAC0_PYRTR			C5P4X9_COCP7
C5GPU5_AJEDR		C9SUV2_VERA1	D8QF52_SCHCM	C4Y9B3_CLAL4			Q4WET1_ASPFU
C7ZA34_NECH7		B8NFB8_ASPFN	E2LT87_MONPE	Q0CYJ1_ASPTN			Q6CUM5_KLULA
C7GY85_YEAS2		C5GXP6_AJEDR	B8P686_POSPM	E3RGU1_PYRTT			F2PRT0_TRIEC
C4JL18_UNCRE		C5DKG3_LACTC	B8P690_POSPM	E3Q5G8_COLGM			B6HUH9_PENCW
B2WIP5_PYRTR		B9W7X5_CANDC	B8P6G5_POSPM	E3S6L0_PYRTT			F9XHC7_MYCGM
B5VI03_YEAS6		C4Y460_CLAL4	D6RQ17_COPC7	E3RVK9_PYRTT			Q7RZR4_NEUCR
Q0CS34_ASPTN		B5VLY6_YEAS6	B0DRG7_LACBS	E3QNP3_COLGM			C0S836_PARBP
C5JV36_AJEDS		C6HSV7_AJECH	B0DRG3_LACBS	Q6CIQ7_KLULA			A2QUR4_ASPNC
C9SGY3_VERA1		C5FJB1_ARTOC	B8P7C3_POSPM	B6QE88_PENMQ			A5DEP6_PICGU
A6SLH2_BOTFB		Q757Z1_ASHGO	B0DXD4_LACBS	B8NHG3_ASPFN			C5DR78_ZYGRC
Q6CIP0_KLULA		Q5AVD7_EMENI	B0D4X9_LACBS	C5JW94_AJEDS			Q6FQB1_CANGA
A5DFC0_PICGU		Q0CD96_ASPTN	B8P682_POSPM	C9SNV4_VERA1			F2T1A6_TRIRC
C4Y9B0_CLAL4		Q7RWV5_NEUCR	B0DXD7_LACBS	Q2UF41_ASPOR			B2WLW5_PYRTR
B8NF30_ASPFN		A3GFV5_PICST	C5P7H7_COCP7	Q4X0Q7_ASPFU			F2QNV2_PICP7
A4QV61_MAGO7		B0Y3U0_ASPFC		Q6C142_YARLI			E7R842_PICAD
B3LUI5_YEAS1		A6S3K5_BOTFB		E3R133_COLGM			Q752H9_ASHGO
E3RI43_PYRTT		B6Q2D7_PENMQ		Q0U2I7_PHANO			G0RQB7_HYPJQ
B2ADL1_PODAN		C7YR36_NECH7		C5GCI9_AJEDR			C7YYM1_NECH7
C1GFU7_PARBD		Q2U7U3_ASPOR		Q6BXX0_DEBHA			F7VYE6_SORMK
C4R6X5_PICPG		Q6CXP8_KLULA		C5MH24_CANTT			Q0UAU8_PHANO
C5M3P6_CANTT		A5DE66_PICGU		A4QQD9_MAGO7			E9DY03_METAQ
A7TQX4_VANPO		B3LQS8_YEAS1		B6HTQ2_PENCW			D5GPD5_TUBMM
C5FBT2_ARTOC		A4R8K0_MAGO7		B2W8C0_PYRTR			C5M508_CANTT
Q4WYU8_ASPFU		A2QGN1_ASPNC		E3QD07_COLGM			Q6BW15_DEBHA
B0XZZ4_ASPFC		A6ZZE8_YEAS7		B2B338_PODAN			A5DYF4_LODEL
A7A213_YEAS7		C1H954_PARBA		B2B5E6_PODAN			A3LU69_PICST
C4YM83_CANAW		PGUT_01567		B6JYN3_SCHJY			F8N1U2_NEUT8
A1CLD3_ASPCL		CIMG_06159T0		C5DEF7_LACTC			B2ATT5_PODAN
A5E1D9_LODEL		CC1G_02129T0		C4JPE8_UNCRE			F7VR97_SORMK
C0NQ16_AJECG		CC1G_02137T0		B6GZN6_PENCW			C7YLT3_NECH7
B9WM67_CANDC		CC1G_02151T0		Q4WFL9_ASPFU			G0VK78_NAUCC
PGUT_01971		CC1G_02153T0		E3QDH0_COLGM			E3QFA5_COLGM
CIMG_00128T0		CC1G_07395T0		A6RSM7_BOTFB			F2QZF3_PICP7
FGSG_02655T0		CC1G_15338T0		B8MB54_TALSN			C1HAX6_PARBA
FOXG_10633T0		CC1G_15339T0		C1GYU0_PARBA			Q6C2U6_YARLI
FVEG_09280T0		FGSG_07270T0		A2QBX6_ASPNC			F0XJ36_GROCL
MGG_04711T0		FOXG_02147T0		Q2UT37_ASPOR			F2PRE8_TRIEC
MGYG_08901T0		MGG_06452T0		Q6FNA4_CANGA			F2TT75_AJEDA
SOCG_00927T0		MGYG_07348T0		A1DHG4_NEOFI			E7LRL9_YEASV
SNOT_10426		SOCG_01749T0		B2ANR8_PODAN			C5P8Y1_COCP7
TEQG_02547T0		SNOT_09060		C9S6T6_VERA1			B6Q841_PENMQ
TERG_00588T0		TEQG_06276T0		Q2H1K9_CHAGB			Q2KFS2_MAGO7
TESG_02110T0		TERG_05705T0		A6ZXT8_YEAS7			G0RMN1_HYPJQ
VDAG_05622T0		TESG_06371T0		Q6BJR3_DEBHA			F9XGM7_MYCGM
B6JZE2_SCHJY				Q5AR81_EMENI			B8LU12_TALSN
				A7TGW9_VANPO			B9WDX3_CANDC
				B3LGT6_YEAS1			Q0USD2_PHANO
				A2R6B2_ASPNC			YD352_YEAST
				C4QZK5_PICPG			C9SC09_VERA1
				B2B7T1_PODAN			C5FCL9_ARTOC
				C7YHN3_NECH7			E5R1A1_ARTGP
				Q757V1_ASHGO			D5G426_TUBMM
				A4R967_MAGO7			B8NNH6_ASPFN
				A7EQB0_SCLS1			E5R468_LEPMJ
				B8MW68_ASPFN			A2RB86_ASPNC
				C0SFT3_PARBP			STM1_SCHPO
				C5GP53_AJEDR			B2W1S9_PYRTR
				C7ZK76_NECH7			Q4WJ87_ASPFU
				E2PT31_ASPNC			A1CQX7_ASPCL
				A8N7Q3_COPC7			Q0CTQ0_ASPTN
				C1GKZ1_PARBD			A5DGD3_PICGU
				A6RUK7_BOTFB			C8VFM0_EMENI
				Q5B7U3_EMENI			C0NGD8_AJECG
				E3QPK6_COLGM			B6H207_PENCW
				A2R1I4_ASPNC			A3LPY7_PICST
				A5E2F3_LODEL			A7EE65_SCLS1
				A6RBW0_AJECN			A6S854_BOTFB
				B2WGA0_PYRTR			Q6C1M6_YARLI
				B2AZY1_PODAN			C5M7V3_CANTT
				B5VFN2_YEAS6			C4Y3N2_CLAL4
				C5DR26_ZYGRC			C4Y4C8_CLAL4
				A4R1Z0_MAGO7			E6ZVW9_SPORE
				E3QMC0_COLGM			Q6FY29_CANGA
				E3QIF5_COLGM			A7TKY0_VANPO
				A1CDG2_ASPCL			A5DZL8_LODEL
				Q7SAB9_NEUCR			Q6CMA9_KLULA
				Q2H2G6_CHAGB			A5DBE4_PICGU
				Q2H162_CHAGB			B6JUS6_SCHJY
				A3LZ61_PICST			D8PX98_SCHCM
				A6RYZ3_BOTFB			E7NN56_YEASO
				C9SXI5_VERA1			C5DPV3_ZYGRC
				Q0CPL5_ASPTN			G0VH31_NAUCC
				C0RZ86_PARBP			B6GXR6_PENCW
				C0NQA8_AJECG			C5DJI2_LACTC
				A7ES08_SCLS1			A6RRJ7_BOTFB
				B0XSZ1_ASPFC			D4AJ96_ARTBC
				C5JE33_AJEDS			C5FR69_ARTOC
				B6QJV1_PENMQ			A7THU6_VANPO
				C7YY73_NECH7			A2QQY1_ASPNC
				A5DC41_PICGU			C5PCT6_COCP7
				Q0V5N1_PHANO			C0S6W4_PARBP
				B8N2M6_ASPFN			E9F545_METAR
				Q0V4S1_PHANO			E4UYQ1_ARTGP
				A7ESD8_SCLS1			A8PSU5_MALGO
				C0NNG2_AJECG			E9D177_COCPS
				Q5B6R5_EMENI			Q75CM5_ASHGO
				Q0UBM5_PHANO			B8NIJ0_ASPFN
				Q6C970_YARLI			B6QIF8_PENMQ
				FGSG_02942T0			A1CPT5_ASPCL
				FGSG_05006T0			A3LYM0_PICST
				FGSG_13654T0			C4Y4H8_CLAL4
				FOXG_08231T0			E9QXA9_ASPFU
				FOXG_09179T0			B8MKP1_TALSN
				FOXG_12197T0			C4JQI9_UNCRE
				FOXG_13170T0			E7NEY6_YEASO
				FOXG_13588T0			C5GP18_AJEDR
				FOXG_14393T0			C0SJ98_PARBP
				FOXG_15087T0			F2R097_PICP7
				FVEG_06441T0			E5A4S5_LEPMJ
				FVEG_06780T0			D5GGH0_TUBMM
				FVEG_10916T0			C0NXY7_AJECG
				FVEG_11017T0			Q6BRI2_DEBHA
				FVEG_12377T0			B8NQK6_ASPFN
				MGG_00258T0			F9X2P3_MYCGM
				MGG_06797T0			A5DKG4_PICGU
				MGG_08803T0			Q6CAK3_YARLI
				MGG_10544T0			C4JLT1_UNCRE
				MGG_14701T0			E9DTK9_METAQ
				MGYG_02610T0			Q0D0Z6_ASPTN
				MGYG_04887T0			D4AV10_ARTBC
				SOCG_04997T0			C6H5J2_AJECH
				SNOT_00683			Q6BUP6_DEBHA
				SNOT_00993			E7KM13_YEASL
				SNOT_10839			E3Q5G1_COLGM
				SNOT_14046			C7Z468_NECH7
				TEQG_00345T0			E5A9G6_LEPMJ
				TEQG_00536T0			Q2H4S6_CHAGB
				TERG_01787T0			C1GJL7_PARBD
				TERG_06693T0			C4JJY8_UNCRE
				TESG_04450T0			C5MI32_CANTT
				TESG_06883T0			B9WGG0_CANDC
				VDAG_00060T0			B2WIY8_PYRTR
				VDAG_04720T0			MGG_04698
				VDAG_05120T0			MGG_02855
				VDAG_07964T0			MGYG_04309
				CIMG_05768T0			CIMG_06648
				CC1G_02288T0			PGUG_01747
				CC1G_02310T0			TERG_08593
				CC1G_03328T0			FOXG_09314
				CC1G_14113T0			FGSG_08496
				C6HS39_AJECH			VDAG_05794
				C4YR15_CANAW			TEQG_03665
				C1H606_PARBA			CIMG_04019
				B2WAC0_PYRTR			SNOG_05332
				C5P6P8_COCP7			MGYG_01518
				A5DC40_PICGU			SNOG_11116
				C5FXL4_ARTOC			PGUG_02334
				A1DCE1_NEOFI			VDAG_02461
				Q757V1_ASHGO			SOCG_05915
				PGUT_00845			PGUG_00599
				CIMG_05768T0			CC1G_07132
				FGSG_05006T0			CC1G_04180
				FGSG_13654T0			TEQG_04663
				FOXG_08231T0			BDEG_03253
				FOXG_09179T0			MGYG_06233
				FOXG_13170T0			CIMG_09055
				FOXG_14458T0			RO3G_15181
				FOXG_15022T0			PGUG_03765
				FOXG_15876T0			BDEG_00151
				FVEG_06780T0
				FVEG_12377T0
				MGG_00258T0
				MGG_08803T0
				MGYG_02610T0
				MGYG_04887T0
				SOCG_04997T0
				SNOT_00683
				SNOT_10839
				SNOT_14046
				TEQG_00345T0
				TEQG_00536T0
				TERG_01787T0
				TERG_06693T0
				TESG_04450T0
				TESG_06883T0
				VDAG_00060T0
				VDAG_05120T0
				VDAG_07964T0
